# Supplementary material for: 2-(4-Chloro­phen­yl)-3-p-tolyl-1,3-thia­zolidin-4-one
Source: Acta Crystallogr Sect E Struct Rep Online. 2009 Mar 25;65(Pt 4):o874. doi: 10.1107/S1600536809010307 (PMC2969045; doi:10.1107/S1600536809010307)
Supplement: Supplementary file 1 [file e-65-0o874-sup1.cif]

##############################################################################
###                                                                        ###
###        Electronic paper (Acta Crystallographica Section E)             ###
###                                                                        ###
##############################################################################
#                                                                            #
# This CIF contains the data in a paper accepted for publication in Acta     #
# Crystallographica Section E. It conforms to the requirements of Notes      #
# for Authors for Section E, and has been peer reviewed under the auspices   #
# of the IUCr Commission on Journals.                                        #
#                                                                            #
# Full details of the Crystallographic Information File format               #
# are given in the paper "The Crystallographic Information File (CIF):       #
# a New Standard Archive File for Crystallography" by S. R. Hall, F. H.      #
# Allen and I. D. Brown [Acta Cryst. (1991), A47, 655-685].                  #
#                                                                            #
# The current version of the core CIF dictionary is obtainable from          #
# ftp://ftp.iucr.org/pub/cif_core.dic. The current version number is 2.4.    #
#                                                                            #
# Software is freely available for graphical display of the structure(s) in  #
# this CIF.  For information consult the CIF home page http://www.iucr.org/  #
# cif/home.html                                                              #
#                                                                            #
# This file may be used for bona fide research purposes within the           #
# scientific community so long as proper attribution is given to the journal # 
# article from which it was obtained.                                        #
#                                                                            #
##############################################################################
                                             
data_global
_audit_creation_method     'SHELXL-97'
_journal_date_recd_electronic     2009-03-19
_journal_date_accepted     2009-03-20
_journal_name_full     'Acta Crystallographica, Section E'
_journal_year     2009
_journal_volume     65
_journal_issue      4
_journal_page_first     o874
_journal_page_last     o874
_journal_paper_category     QO
_journal_coeditor_code     NG2565
_publ_contact_author_name     'Xiao-Jun Sun'
_publ_contact_author_address
;
Department of Chemistry, Huaiyin Teachers College
Huaian 223001
People's Republic of China
;
_publ_contact_author_email     'sunxiaojun100@126.com'
_publ_contact_author_fax     ?
_publ_contact_author_phone     ?
_publ_section_title
;
2-(4-Chlorophenyl)-3-<i>p</i>-tolyl-1,3-thiazolidin-4-one
;
loop_
    _publ_author_name
    _publ_author_address
    'Sun, Xiao-Jun'
;
Department of Chemistry, Huaiyin Teachers College
Huaian 223001
People's Republic of China
;
    'Zhou, Jian-Feng'
;
Department of Chemistry, Huaiyin Teachers College
Huaian 223001
People's Republic of China
;
    'Zhang, Zai-Chao'
;
Department of Chemistry, Huaiyin Teachers College
Huaian 223001
People's Republic of China
;
    'Wang, Yu-Jie'
;
Department of Chemistry, Huaiyin Teachers College
Huaian 223001
People's Republic of China
;
data_I
_chemical_name_systematic
;
2-(4-Chlorophenyl)-3-<i>p</i>-tolyl-1,3-thiazolidin-4-one
;
_chemical_name_common     ?
_chemical_formula_moiety     'C16 H14 Cl N O S'
_chemical_formula_sum     'C16 H14 Cl N O S'
_chemical_formula_iupac     'C16 H14 Cl N O S'
_chemical_formula_weight     303.79
_chemical_melting_point     ?
_symmetry_cell_setting     Orthorhombic
_symmetry_space_group_name_H-M     'P b c a'
_symmetry_space_group_name_Hall     '-P 2ac 2ab'
loop_
    _symmetry_equiv_pos_as_xyz
    'x, y, z'
    '-x+1/2, -y, z+1/2'
    '-x, y+1/2, -z+1/2'
    'x+1/2, -y+1/2, -z'
    '-x, -y, -z'
    'x-1/2, y, -z-1/2'
    'x, -y-1/2, z-1/2'
    '-x-1/2, y-1/2, z'
_cell_length_a     12.1591(4)
_cell_length_b     13.0708(4)
_cell_length_c     18.5125(7)
_cell_angle_alpha     90.00
_cell_angle_beta     90.00
_cell_angle_gamma     90.00
_cell_volume     2942.18(17)
_cell_formula_units_Z     8
_cell_measurement_reflns_used     2211
_cell_measurement_theta_min     2.54
_cell_measurement_theta_max     25.04
_cell_measurement_temperature     296(2)
_exptl_crystal_description     plate
_exptl_crystal_colour     colorless
_exptl_crystal_size_max     .40
_exptl_crystal_size_mid     .35
_exptl_crystal_size_min     .20
_exptl_crystal_density_diffrn     1.372
_exptl_crystal_density_meas     ?
_exptl_crystal_density_method     'not measured'
_exptl_crystal_F_000     1264
_exptl_absorpt_coefficient_mu     0.396
_exptl_absorpt_correction_type     multi-scan
_exptl_absorpt_process_details     '(SADABS; Bruker, 2000)'
_exptl_absorpt_correction_T_min     .85
_exptl_absorpt_correction_T_max     .92
_exptl_special_details
;
;
_diffrn_ambient_temperature     296(2)
_diffrn_radiation_type     MoK\a
_diffrn_radiation_wavelength     0.71073
_diffrn_radiation_source     'fine-focus sealed tube'
_diffrn_radiation_monochromator     graphite
_diffrn_measurement_device_type     'Bruker APEXII area-detector'
_diffrn_measurement_method     w\
_diffrn_detector_area_resol_mean     0
_diffrn_reflns_number     16959
_diffrn_reflns_av_R_equivalents     0.0582
_diffrn_reflns_av_sigmaI/netI     0.0444
_diffrn_reflns_theta_min     2.20
_diffrn_reflns_theta_max     27.50
_diffrn_reflns_theta_full     27.50
_diffrn_measured_fraction_theta_max     0.999
_diffrn_measured_fraction_theta_full     0.999
_diffrn_reflns_limit_h_min     -14
_diffrn_reflns_limit_h_max     15
_diffrn_reflns_limit_k_min     -16
_diffrn_reflns_limit_k_max     16
_diffrn_reflns_limit_l_min     -24
_diffrn_reflns_limit_l_max     24
_diffrn_standards_number     0
_diffrn_standards_interval_count     0
_diffrn_standards_interval_time     ?
_diffrn_standards_decay_%     0
_refine_special_details
;
Refinement of <i>F</i>^2^ against ALL reflections. The weighted <i>R</i>-factor
<i>wR</i> and goodness of fit <i>S</i> are based on <i>F</i>^2^, conventional
<i>R</i>-factors <i>R</i> are based on <i>F</i>, with <i>F</i> set to zero for
negative <i>F</i>^2^. The threshold expression of <i>F</i>^2^ >
\s(<i>F</i>^2^) is used only for calculating <i>R</i>-factors(gt) <i>etc</i>.
and is not relevant to the choice of reflections for refinement.
<i>R</i>-factors based on <i>F</i>^2^ are statistically about twice as large
as those based on <i>F</i>, and <i>R</i>- factors based on ALL data will be
even larger.
;
_reflns_number_total     3377
_reflns_number_gt     2205
_reflns_threshold_expression     I>2\(I)
_refine_ls_structure_factor_coef     Fsqd
_refine_ls_matrix_type     full
_refine_ls_R_factor_all     0.0771
_refine_ls_R_factor_gt     0.0435
_refine_ls_wR_factor_gt     0.0989
_refine_ls_wR_factor_ref     0.1147
_refine_ls_goodness_of_fit_ref     1.024
_refine_ls_restrained_S_all     1.024
_refine_ls_number_reflns     3377
_refine_ls_number_parameters     182
_refine_ls_number_restraints     0
_refine_ls_hydrogen_treatment     constr
_refine_ls_weighting_scheme     calc
_refine_ls_weighting_details
         'calc w=1/[\s^2^(Fo^2^)+(0.0467P)^2^+0.6312P] where P=(Fo^2^+2Fc^2^)/3'
_atom_sites_solution_hydrogens     geom
_atom_sites_solution_primary     direct
_atom_sites_solution_secondary     difmap
_refine_ls_shift/su_max     0.002
_refine_ls_shift/su_mean     0.000
_refine_diff_density_max     0.225
_refine_diff_density_min     -0.338
_refine_ls_extinction_method     none
_refine_ls_extinction_coef     ?
loop_
    _atom_type_symbol
    _atom_type_description
    _atom_type_scat_dispersion_real
    _atom_type_scat_dispersion_imag
    _atom_type_scat_source
    'C' 'C' 0.0033 0.0016
                         'International Tables Vol C Tables 4.2.6.8 and 6.1.1.4'
    'H' 'H' 0.0000 0.0000
                         'International Tables Vol C Tables 4.2.6.8 and 6.1.1.4'
    'N' 'N' 0.0061 0.0033
                         'International Tables Vol C Tables 4.2.6.8 and 6.1.1.4'
    'O' 'O' 0.0106 0.0060
                         'International Tables Vol C Tables 4.2.6.8 and 6.1.1.4'
    'S' 'S' 0.1246 0.1234
                         'International Tables Vol C Tables 4.2.6.8 and 6.1.1.4'
    'Cl' 'Cl' 0.1484 0.1585
                         'International Tables Vol C Tables 4.2.6.8 and 6.1.1.4'
_computing_data_collection     'APEX2 (Bruker, 2004)'
_computing_cell_refinement     'SAINT (Bruker, 2004)'
_computing_data_reduction     'SAINT (Bruker, 2004)'
_computing_structure_solution     'SHELXS97 (Sheldrick, 2008)'
_computing_structure_refinement     'SHELXL97 (Sheldrick, 2008)'
_computing_molecular_graphics     'ORTEP-3 for Windows (Farrugia, 1997)'
_computing_publication_material
                            'SHELXL97 (Sheldrick, 2008) and PLATON (Spek, 2009)'
loop_
    _atom_site_type_symbol
    _atom_site_label
    _atom_site_fract_x
    _atom_site_fract_y
    _atom_site_fract_z
    _atom_site_U_iso_or_equiv
    _atom_site_adp_type
    _atom_site_calc_flag
    _atom_site_refinement_flags
    _atom_site_occupancy
    _atom_site_disorder_assembly
    _atom_site_disorder_group
    C C1 0.66878(17) 0.93240(14) 0.34463(11) 0.0402(5) Uani d . 1 . .
    H H1 0.6105 0.9535 0.3112 0.048 Uiso calc R 1 . .
    C C2 0.85314(18) 0.96718(14) 0.30086(12) 0.0399(5) Uani d . 1 . .
    C C3 0.83681(18) 1.05986(15) 0.34764(13) 0.0467(6) Uani d . 1 . .
    H H3A 0.8310 1.1207 0.3179 0.056 Uiso calc R 1 . .
    H H3B 0.8990 1.0681 0.3800 0.056 Uiso calc R 1 . .
    C C4 0.62581(16) 0.85053(14) 0.39467(11) 0.0368(5) Uani d . 1 . .
    C C5 0.69556(17) 0.79865(16) 0.44122(12) 0.0434(5) Uani d . 1 . .
    H H5 0.7708 0.8112 0.4391 0.052 Uiso calc R 1 . .
    C C6 0.65582(18) 0.72901(15) 0.49046(12) 0.0441(5) Uani d . 1 . .
    H H6 0.7033 0.6949 0.5217 0.053 Uiso calc R 1 . .
    C C7 0.54441(18) 0.71086(15) 0.49257(12) 0.0429(5) Uani d . 1 . .
    C C8 0.47397(18) 0.75886(19) 0.44628(14) 0.0546(6) Uani d . 1 . .
    H H8 0.3990 0.7448 0.4478 0.065 Uiso calc R 1 . .
    C C9 0.51497(18) 0.82863(18) 0.39704(13) 0.0508(6) Uani d . 1 . .
    H H9 0.4673 0.8611 0.3652 0.061 Uiso calc R 1 . .
    C C10 0.76107(17) 0.81131(14) 0.25927(11) 0.0380(5) Uani d . 1 . .
    C C11 0.84795(18) 0.74324(15) 0.25858(13) 0.0468(5) Uani d . 1 . .
    H H11 0.9090 0.7546 0.2877 0.056 Uiso calc R 1 . .
    C C12 0.8436(2) 0.65774(16) 0.21407(14) 0.0552(6) Uani d . 1 . .
    H H12 0.9030 0.6130 0.2130 0.066 Uiso calc R 1 . .
    C C13 0.7532(2) 0.63756(16) 0.17140(12) 0.0519(6) Uani d . 1 . .
    C C14 0.6660(2) 0.70546(16) 0.17427(12) 0.0510(6) Uani d . 1 . .
    H H14 0.6037 0.6929 0.1465 0.061 Uiso calc R 1 . .
    C C15 0.66950(18) 0.79175(15) 0.21761(12) 0.0433(5) Uani d . 1 . .
    H H15 0.6101 0.8365 0.2186 0.052 Uiso calc R 1 . .
    C C16 0.7492(3) 0.54493(19) 0.12222(16) 0.0780(9) Uani d . 1 . .
    H H16A 0.8176 0.5085 0.1252 0.117 Uiso calc R 1 . .
    H H16B 0.7372 0.5668 0.0733 0.117 Uiso calc R 1 . .
    H H16C 0.6902 0.5008 0.1370 0.117 Uiso calc R 1 . .
    Cl Cl1 0.49492(5) 0.62309(5) 0.55527(4) 0.0680(2) Uani d . 1 . .
    N N1 0.76603(13) 0.90125(11) 0.30369(9) 0.0371(4) Uani d . 1 . .
    O O1 0.93527(13) 0.95428(11) 0.26448(9) 0.0529(4) Uani d . 1 . .
    S S1 0.71335(6) 1.04265(4) 0.39863(3) 0.0568(2) Uani d . 1 . .
loop_
    _atom_site_aniso_label
    _atom_site_aniso_U_11
    _atom_site_aniso_U_22
    _atom_site_aniso_U_33
    _atom_site_aniso_U_12
    _atom_site_aniso_U_13
    _atom_site_aniso_U_23
    C1 0.0406(12) 0.0425(11) 0.0373(12) 0.0056(9) 0.0029(10) 0.0017(9)
    C2 0.0395(12) 0.0439(11) 0.0364(12) 0.0001(9) -0.0021(10) 0.0069(9)
    C3 0.0489(13) 0.0427(11) 0.0484(14) -0.0029(9) -0.0055(11) 0.0022(10)
    C4 0.0358(11) 0.0427(10) 0.0319(11) 0.0016(8) 0.0025(9) -0.0025(9)
    C5 0.0305(11) 0.0568(12) 0.0429(13) -0.0040(9) -0.0001(10) 0.0055(10)
    C6 0.0405(13) 0.0533(12) 0.0385(13) 0.0006(9) -0.0027(10) 0.0038(10)
    C7 0.0431(13) 0.0470(11) 0.0385(12) -0.0054(9) 0.0083(10) -0.0005(9)
    C8 0.0306(12) 0.0760(15) 0.0571(16) -0.0067(10) 0.0021(11) 0.0084(13)
    C9 0.0403(13) 0.0668(14) 0.0452(14) 0.0062(10) -0.0020(11) 0.0077(12)
    C10 0.0431(12) 0.0387(10) 0.0322(11) -0.0010(8) 0.0073(10) 0.0046(8)
    C11 0.0419(13) 0.0472(11) 0.0512(15) 0.0024(9) 0.0064(11) 0.0056(10)
    C12 0.0616(16) 0.0423(11) 0.0616(17) 0.0112(10) 0.0206(14) 0.0076(11)
    C13 0.0736(17) 0.0411(11) 0.0409(13) -0.0031(11) 0.0150(13) 0.0008(10)
    C14 0.0659(16) 0.0492(12) 0.0379(13) -0.0041(11) -0.0044(12) 0.0001(10)
    C15 0.0489(13) 0.0429(11) 0.0381(12) 0.0045(9) -0.0015(10) 0.0013(9)
    C16 0.120(2) 0.0507(14) 0.0634(18) 0.0008(15) 0.0190(18) -0.0083(13)
    Cl1 0.0592(4) 0.0747(4) 0.0701(5) -0.0107(3) 0.0135(3) 0.0234(4)
    N1 0.0368(9) 0.0405(8) 0.0339(9) -0.0006(7) 0.0038(8) -0.0005(7)
    O1 0.0424(9) 0.0556(9) 0.0606(11) -0.0043(7) 0.0109(8) 0.0000(8)
    S1 0.0723(5) 0.0469(3) 0.0513(4) -0.0062(3) 0.0169(3) -0.0087(3)
_geom_special_details
;
All e.s.d.'s (except the e.s.d. in the dihedral angle between two l.s. planes)
are estimated using the full covariance matrix. The cell e.s.d.'s are taken
into account individually in the estimation of e.s.d.'s in distances, angles
and torsion angles; correlations between e.s.d.'s in cell parameters are only
used when they are defined by crystal symmetry. An approximate (isotropic)
treatment of cell e.s.d.'s is used for estimating e.s.d.'s involving l.s.
planes.
;
loop_
    _geom_bond_atom_site_label_1
    _geom_bond_atom_site_label_2
    _geom_bond_site_symmetry_2
    _geom_bond_distance
    _geom_bond_publ_flag
    C1 N1 . 1.462(2) ?
    C1 C4 . 1.509(3) ?
    C1 S1 . 1.836(2) ?
    C1 H1 . 0.9800 ?
    C2 O1 . 1.216(2) ?
    C2 N1 . 1.366(3) ?
    C2 C3 . 1.502(3) ?
    C3 S1 . 1.787(2) ?
    C3 H3A . 0.9700 ?
    C3 H3B . 0.9700 ?
    C4 C9 . 1.378(3) ?
    C4 C5 . 1.386(3) ?
    C5 C6 . 1.376(3) ?
    C5 H5 . 0.9300 ?
    C6 C7 . 1.376(3) ?
    C6 H6 . 0.9300 ?
    C7 C8 . 1.364(3) ?
    C7 Cl1 . 1.740(2) ?
    C8 C9 . 1.382(3) ?
    C8 H8 . 0.9300 ?
    C9 H9 . 0.9300 ?
    C10 C15 . 1.378(3) ?
    C10 C11 . 1.381(3) ?
    C10 N1 . 1.436(2) ?
    C11 C12 . 1.390(3) ?
    C11 H11 . 0.9300 ?
    C12 C13 . 1.378(3) ?
    C12 H12 . 0.9300 ?
    C13 C14 . 1.384(3) ?
    C13 C16 . 1.516(3) ?
    C14 C15 . 1.385(3) ?
    C14 H14 . 0.9300 ?
    C15 H15 . 0.9300 ?
    C16 H16A . 0.9600 ?
    C16 H16B . 0.9600 ?
    C16 H16C . 0.9600 ?
loop_
    _geom_angle_atom_site_label_1
    _geom_angle_atom_site_label_2
    _geom_angle_atom_site_label_3
    _geom_angle_site_symmetry_1
    _geom_angle_site_symmetry_3
    _geom_angle
    _geom_angle_publ_flag
    N1 C1 C4 . . 113.63(15) ?
    N1 C1 S1 . . 105.19(13) ?
    C4 C1 S1 . . 108.94(14) ?
    N1 C1 H1 . . 109.6 ?
    C4 C1 H1 . . 109.6 ?
    S1 C1 H1 . . 109.6 ?
    O1 C2 N1 . . 124.76(19) ?
    O1 C2 C3 . . 122.66(19) ?
    N1 C2 C3 . . 112.58(19) ?
    C2 C3 S1 . . 108.30(14) ?
    C2 C3 H3A . . 110.0 ?
    S1 C3 H3A . . 110.0 ?
    C2 C3 H3B . . 110.0 ?
    S1 C3 H3B . . 110.0 ?
    H3A C3 H3B . . 108.4 ?
    C9 C4 C5 . . 118.47(19) ?
    C9 C4 C1 . . 120.36(19) ?
    C5 C4 C1 . . 121.12(18) ?
    C6 C5 C4 . . 121.38(19) ?
    C6 C5 H5 . . 119.3 ?
    C4 C5 H5 . . 119.3 ?
    C5 C6 C7 . . 118.6(2) ?
    C5 C6 H6 . . 120.7 ?
    C7 C6 H6 . . 120.7 ?
    C8 C7 C6 . . 121.4(2) ?
    C8 C7 Cl1 . . 120.35(17) ?
    C6 C7 Cl1 . . 118.25(17) ?
    C7 C8 C9 . . 119.4(2) ?
    C7 C8 H8 . . 120.3 ?
    C9 C8 H8 . . 120.3 ?
    C4 C9 C8 . . 120.7(2) ?
    C4 C9 H9 . . 119.7 ?
    C8 C9 H9 . . 119.7 ?
    C15 C10 C11 . . 119.55(19) ?
    C15 C10 N1 . . 120.41(18) ?
    C11 C10 N1 . . 120.04(19) ?
    C10 C11 C12 . . 119.6(2) ?
    C10 C11 H11 . . 120.2 ?
    C12 C11 H11 . . 120.2 ?
    C13 C12 C11 . . 121.6(2) ?
    C13 C12 H12 . . 119.2 ?
    C11 C12 H12 . . 119.2 ?
    C12 C13 C14 . . 117.8(2) ?
    C12 C13 C16 . . 121.6(2) ?
    C14 C13 C16 . . 120.7(3) ?
    C13 C14 C15 . . 121.4(2) ?
    C13 C14 H14 . . 119.3 ?
    C15 C14 H14 . . 119.3 ?
    C10 C15 C14 . . 120.0(2) ?
    C10 C15 H15 . . 120.0 ?
    C14 C15 H15 . . 120.0 ?
    C13 C16 H16A . . 109.5 ?
    C13 C16 H16B . . 109.5 ?
    H16A C16 H16B . . 109.5 ?
    C13 C16 H16C . . 109.5 ?
    H16A C16 H16C . . 109.5 ?
    H16B C16 H16C . . 109.5 ?
    C2 N1 C10 . . 121.80(17) ?
    C2 N1 C1 . . 118.11(16) ?
    C10 N1 C1 . . 119.39(15) ?
    C3 S1 C1 . . 93.39(9) ?
