# Supplementary material for: 2-(4-Chloro­phen­yl)-3-p-tolyl-1,3-thia­zolidin-4-one
Source: Acta Crystallogr Sect E Struct Rep Online. 2009 Mar 25;65(Pt 4):o874. doi: 10.1107/S1600536809010307 (PMC2969045; doi:10.1107/S1600536809010307)
Supplement: Supplementary file 2 [file e-65-0o874-Isup2.hkl]

# 
# h,k,l, Fc-squared, Fo-squared, sigma(Fo-squared) and status flag 
# 
data_I
_shelx_title ' 1 in Pbca' 
_shelx_refln_list_code          4 
_shelx_F_calc_maximum      222.61 
_exptl_crystal_F_000      1264.00 
_reflns_d_resolution_high  0.7696 
 
loop_ 
 _symmetry_equiv_pos_as_xyz 
 'x, y, z' 
 '-x+1/2, -y, z+1/2' 
 '-x, y+1/2, -z+1/2' 
 'x+1/2, -y+1/2, -z' 
 '-x, -y, -z' 
 'x-1/2, y, -z-1/2' 
 'x, -y-1/2, z-1/2' 
 '-x-1/2, y-1/2, z' 
 
_cell_length_a    12.1591 
_cell_length_b    13.0708 
_cell_length_c    18.5125 
_cell_angle_alpha  90.000 
_cell_angle_beta   90.000 
_cell_angle_gamma  90.000 
 
_shelx_F_squared_multiplier     1.000 
 
loop_ 
 _refln_index_h 
 _refln_index_k 
 _refln_index_l 
 _refln_F_squared_calc 
 _refln_F_squared_meas 
 _refln_F_squared_sigma 
 _refln_observed_status 
   4   0   0    17937.22    17671.41    497.09 o 
   6   0   0    15851.06    16270.23    334.55 o 
   8   0   0     1880.70     1846.57     41.28 o 
  10   0   0      480.27      558.23     56.12 o 
  12   0   0      960.31     1000.72     79.37 o 
  14   0   0      193.41      360.67     60.15 o 
   2   1   0     7621.23     7146.82    124.99 o 
   4   1   0     3364.88     3263.00     59.94 o 
   6   1   0      664.95      693.78     18.31 o 
   8   1   0      934.00     1052.52     34.30 o 
  10   1   0     1168.78     1091.96     84.01 o 
  12   1   0      229.62      153.35     29.88 o 
  14   1   0      266.93      310.52     54.84 o 
   0   2   0     3761.37     3604.23    107.48 o 
   2   2   0     9708.89     9826.08    284.00 o 
   4   2   0     1340.09     1352.32     30.05 o 
   6   2   0     6099.08     6222.74    116.55 o 
   8   2   0      235.82      215.88     17.23 o 
  10   2   0      224.22      223.12     16.76 o 
  12   2   0       33.04       46.78     21.15 o 
  14   2   0      277.31      330.44     41.84 o 
   2   3   0     4147.03     4551.93    133.52 o 
   4   3   0     1087.83     1165.95     22.15 o 
   6   3   0     6726.52     6993.27    109.68 o 
   8   3   0     1095.90     1050.18     35.83 o 
  10   3   0       70.09       65.21     16.59 o 
  12   3   0      239.78      191.54     30.28 o 
  14   3   0       25.47       30.79     33.05 o 
   0   4   0      848.03      827.44     37.40 o 
   2   4   0     6852.70     6973.12    147.21 o 
   4   4   0     8599.51     8520.81    106.57 o 
   6   4   0       23.44        1.72      3.91 o 
   8   4   0     5258.35     5082.01    106.10 o 
  10   4   0     1021.84     1078.42     52.16 o 
  12   4   0      360.56      444.72     40.44 o 
  14   4   0        3.08      -13.22     17.20 o 
   2   5   0     1781.46     1813.32     31.92 o 
   4   5   0      670.56      788.28     19.00 o 
   6   5   0     1161.32     1048.22     27.09 o 
   8   5   0     1709.09     1764.59     93.29 o 
  10   5   0      996.80      978.34     39.91 o 
  12   5   0       81.54      107.60     25.35 o 
  14   5   0      162.29      275.88     97.35 o 
   0   6   0      709.44      698.21     27.90 o 
   2   6   0        2.44       -2.64      3.63 o 
   4   6   0       18.50       33.89      7.66 o 
   6   6   0      305.28      302.08     17.47 o 
   8   6   0      245.30      280.62     32.31 o 
  10   6   0      100.09      147.77     19.87 o 
  12   6   0       82.89       41.63     15.87 o 
  14   6   0        0.54       14.64     19.96 o 
   2   7   0       97.55       88.68      8.13 o 
   4   7   0      433.92      467.36     25.64 o 
   6   7   0      254.15      237.80     16.82 o 
   8   7   0      920.40      920.47     32.75 o 
  10   7   0        8.70        8.52     11.80 o 
  12   7   0      565.34      609.32     33.52 o 
  14   7   0       45.69       23.34     19.13 o 
   0   8   0     1585.89     1700.12     58.09 o 
   2   8   0     7040.11     7139.20    104.53 o 
   4   8   0      324.24      332.07     18.64 o 
   6   8   0      485.01      430.68     22.41 o 
   8   8   0     2375.24     2469.51     60.13 o 
  10   8   0       72.16       88.17     18.44 o 
  12   8   0       29.63       42.68     16.59 o 
   2   9   0     4530.83     4393.56     72.00 o 
   4   9   0      876.46      937.29     30.95 o 
   6   9   0     1297.21     1389.19     41.73 o 
   8   9   0      633.23      616.70     29.92 o 
  10   9   0       47.29       26.18     13.75 o 
  12   9   0       23.47        5.14     14.44 o 
   0  10   0     3610.33     3441.80     96.52 o 
   2  10   0      218.01      230.11     14.40 o 
   4  10   0      209.99      238.54     19.84 o 
   6  10   0       14.13       15.70      9.70 o 
   8  10   0        5.11       -1.23     11.44 o 
  10  10   0       37.23        6.92     13.60 o 
  12  10   0       34.51       19.58     21.19 o 
   2  11   0       28.42       23.78      9.37 o 
   4  11   0        0.11       -1.91      8.42 o 
   6  11   0       55.20       56.18     12.79 o 
   8  11   0      163.57      185.01     20.77 o 
  10  11   0      120.68       83.85     17.34 o 
  12  11   0       26.82       13.93     17.44 o 
   0  12   0     4650.61     4729.71    129.18 o 
   2  12   0      307.57      258.24     17.35 o 
   4  12   0     1042.75     1058.67     37.58 o 
   6  12   0        3.91        7.83     10.62 o 
   8  12   0       71.23       60.20     15.48 o 
  10  12   0       59.20       58.72     17.43 o 
   2  13   0      712.51      716.46     32.00 o 
   4  13   0      403.86      384.13     25.86 o 
   6  13   0       52.77       45.32     13.65 o 
   8  13   0      208.67      212.83     23.21 o 
  10  13   0       25.93       52.22     17.88 o 
   0  14   0      154.34      214.32     28.48 o 
   2  14   0       67.15       45.95     12.88 o 
   4  14   0      417.50      502.60     29.93 o 
   6  14   0      163.60      160.45     21.10 o 
   8  14   0       94.73       94.04     19.90 o 
   2  15   0      307.47      348.76     26.82 o 
   4  15   0       27.51       34.26     13.81 o 
   6  15   0       93.31      119.30     19.45 o 
   0  16   0       14.28       17.48     18.51 o 
   2  16   0       56.80      100.08     24.07 o 
   4  16   0       47.12       46.98     15.83 o 
   1   1   1     3585.92     3618.10     81.09 o 
   2   1   1      237.88      223.89     10.28 o 
   3   1   1    11111.14    10654.73    184.37 o 
   4   1   1     4330.19     4545.92     79.47 o 
   5   1   1       10.05        4.35      2.73 o 
   6   1   1        7.17        1.74      2.80 o 
   7   1   1     4093.64     3649.67     44.17 o 
   8   1   1      209.98      204.27      9.14 o 
   9   1   1       38.40       39.24      6.83 o 
  10   1   1       86.22       89.18     13.29 o 
  11   1   1      264.59      286.70     19.68 o 
  12   1   1      371.11      359.84     26.82 o 
  13   1   1      231.98      255.45     24.98 o 
  14   1   1       24.99        9.37     16.65 o 
  15   1   1        0.33       -9.83     17.87 o 
   0   2   1     7563.25     7915.83    160.20 o 
   1   2   1     3730.47     3864.71     67.60 o 
   2   2   1     8010.61     7958.24    133.41 o 
   3   2   1       17.19       12.36      4.42 o 
   4   2   1     1955.43     2206.34     30.37 o 
   5   2   1       33.31       22.86      3.97 o 
   6   2   1        4.55       -2.40      3.64 o 
   7   2   1       72.94       63.48      6.09 o 
   8   2   1      564.87      594.36     22.19 o 
   9   2   1      589.16      584.83     22.69 o 
  10   2   1       13.76       12.58      7.88 o 
  11   2   1       46.58       40.88     12.79 o 
  12   2   1       50.87       68.98     15.79 o 
  13   2   1      150.93      177.08     21.59 o 
  14   2   1        3.95       13.20     14.71 o 
  15   2   1        0.50      -10.21     14.48 o 
   1   3   1     1676.63     1614.09     28.38 o 
   2   3   1     7235.38     7406.17    108.38 o 
   3   3   1     1270.87     1255.14     25.61 o 
   4   3   1      422.55      419.71     10.46 o 
   5   3   1     4046.08     3845.05     46.69 o 
   6   3   1     1584.65     1656.33     27.22 o 
   7   3   1      133.02      165.05     11.44 o 
   8   3   1     1507.64     1513.24     28.36 o 
   9   3   1      418.23      444.12     23.45 o 
  10   3   1      278.08      305.49     16.03 o 
  11   3   1        0.02       13.08     10.91 o 
  12   3   1        8.59       -0.22     12.46 o 
  13   3   1      205.72      194.70     22.42 o 
  14   3   1       16.72       26.80     15.42 o 
  15   3   1        7.76       10.27     15.98 o 
   0   4   1      552.14      566.65     44.33 o 
   1   4   1     3392.45     3339.46     79.14 o 
   2   4   1     3964.51     3967.89     52.17 o 
   3   4   1     1598.25     1592.22     21.04 o 
   4   4   1     4370.56     4313.51     44.01 o 
   5   4   1       73.50       73.12      6.02 o 
   6   4   1       15.03       11.59      4.38 o 
   7   4   1        2.93        2.71      5.30 o 
   8   4   1      222.53      248.92     13.72 o 
   9   4   1      339.71      331.29     16.20 o 
  10   4   1      688.32      704.19     23.47 o 
  11   4   1      640.14      620.76     23.21 o 
  12   4   1       98.47       77.18     17.06 o 
  13   4   1       17.34       31.29     14.38 o 
  14   4   1       21.99       -3.50     13.25 o 
  15   4   1       24.79       15.32     16.48 o 
   1   5   1     2729.33     2659.57     35.68 o 
   2   5   1       10.16        7.18      2.48 o 
   3   5   1     1405.03     1388.15     19.04 o 
   4   5   1      396.02      442.53      9.62 o 
   5   5   1     4200.41     4200.98     45.70 o 
   6   5   1      307.17      316.79      9.46 o 
   7   5   1      179.72      180.23     11.09 o 
   8   5   1       39.67       31.90      7.90 o 
   9   5   1     1676.04     1639.33     36.42 o 
  10   5   1       32.99        1.08      7.55 o 
  11   5   1      421.34      378.79     20.32 o 
  12   5   1       11.33       23.54     11.42 o 
  13   5   1       35.18       66.85     16.68 o 
  14   5   1        2.22       -3.78     14.32 o 
  15   5   1       72.35       87.40     19.76 o 
   0   6   1       13.04        0.55      3.70 o 
   1   6   1     2716.34     2646.53     34.61 o 
   2   6   1      313.39      298.13      8.40 o 
   3   6   1        8.07        3.55      2.76 o 
   4   6   1     1269.76     1116.61     19.16 o 
   5   6   1      768.55      861.75     16.95 o 
   6   6   1      237.04      262.51     11.68 o 
   7   6   1      141.23      137.34      9.95 o 
   8   6   1      416.36      437.75     15.38 o 
   9   6   1      317.35      357.16     19.53 o 
  10   6   1      512.75      511.57     21.49 o 
  11   6   1      114.75      144.95     14.30 o 
  12   6   1       73.49       79.36     12.65 o 
  13   6   1        6.45        0.11     11.90 o 
  14   6   1       24.77       25.78     15.42 o 
   1   7   1      100.99       83.22      6.07 o 
   2   7   1      290.83      300.47      9.10 o 
   3   7   1      163.01      159.79      7.17 o 
   4   7   1      300.46      305.66      9.49 o 
   5   7   1     2077.72     2058.83     30.70 o 
   6   7   1       97.86       98.38      8.77 o 
   7   7   1        0.09       -5.58      5.58 o 
   8   7   1        0.00        0.30      6.19 o 
   9   7   1      305.13      324.04     17.91 o 
  10   7   1       49.49       34.89      9.74 o 
  11   7   1      356.07      337.56     17.59 o 
  12   7   1       95.17      108.69     12.98 o 
  13   7   1        4.26       11.15     10.99 o 
  14   7   1        0.81       16.70     12.56 o 
   0   8   1      927.85      925.88     26.55 o 
   1   8   1      102.57       92.81      7.00 o 
   2   8   1     5256.43     5254.18     57.28 o 
   3   8   1     2334.71     2365.08     31.35 o 
   4   8   1     2173.77     2210.14     30.33 o 
   5   8   1       36.22       38.22      6.92 o 
   6   8   1       96.43       80.06      8.90 o 
   7   8   1       98.77       95.90     10.68 o 
   8   8   1        2.92        3.79      6.54 o 
   9   8   1      856.61      860.98     25.83 o 
  10   8   1       10.77        3.15      8.12 o 
  11   8   1       24.32        8.91     10.26 o 
  12   8   1       11.01        0.13      9.68 o 
  13   8   1       36.42       30.02     13.17 o 
   1   9   1     2336.41     2355.89     35.55 o 
   2   9   1       35.26       42.75      5.61 o 
   3   9   1      120.11      126.91      7.90 o 
   4   9   1      558.68      551.10     15.77 o 
   5   9   1     1612.75     1654.27     31.46 o 
   6   9   1       84.17       73.13      9.12 o 
   7   9   1       60.86       45.40      7.95 o 
   8   9   1       68.33       78.32      9.87 o 
   9   9   1      426.22      439.70     20.13 o 
  10   9   1      229.14      226.62     17.77 o 
  11   9   1        1.84       -6.55      9.17 o 
  12   9   1       13.18       12.15     10.91 o 
  13   9   1       47.10       54.67     14.21 o 
   0  10   1       67.62       74.79     17.36 o 
   1  10   1      276.60      289.70     12.01 o 
   2  10   1      935.55      870.38     18.13 o 
   3  10   1        6.11        8.90      4.84 o 
   4  10   1      373.05      365.04     15.25 o 
   5  10   1        3.87        3.67      6.17 o 
   6  10   1      303.95      296.63     14.97 o 
   7  10   1       81.78       82.27     12.31 o 
   8  10   1        3.57       -4.80      6.80 o 
   9  10   1        2.58       -7.18      7.18 o 
  10  10   1        3.01       -4.44      8.39 o 
  11  10   1        0.05       -3.05      9.75 o 
  12  10   1        0.11       -8.82     10.49 o 
   1  11   1      223.30      225.79     11.27 o 
   2  11   1        5.48        6.81      4.91 o 
   3  11   1      473.32      450.86     21.23 o 
   4  11   1      805.16      762.95     21.80 o 
   5  11   1        7.18        3.24      6.65 o 
   6  11   1      124.46      113.54     16.13 o 
   7  11   1      772.65      780.90     24.58 o 
   8  11   1      386.93      393.61     19.16 o 
   9  11   1      136.95      142.10     13.85 o 
  10  11   1      121.84      121.28     14.64 o 
  11  11   1       91.62      124.97     16.93 o 
  12  11   1       12.15       13.96     15.45 o 
   0  12   1      741.07      759.90     32.47 o 
   1  12   1       27.79       17.52      6.20 o 
   2  12   1      712.42      717.83     18.39 o 
   3  12   1        1.44        7.08      6.76 o 
   4  12   1      201.73      218.74     13.99 o 
   5  12   1       14.23       10.30      7.68 o 
   6  12   1       12.21        9.79      7.78 o 
   7  12   1       80.46       62.50     11.65 o 
   8  12   1       83.40       71.76     11.26 o 
   9  12   1        2.64        7.70      8.85 o 
  10  12   1       69.29       75.04     12.51 o 
  11  12   1        3.69        5.12     12.89 o 
   1  13   1       98.05      115.41      9.60 o 
   2  13   1      271.28      258.16     15.16 o 
   3  13   1      577.00      664.87     22.40 o 
   4  13   1        2.81        2.43      7.17 o 
   5  13   1       55.53       52.23      9.68 o 
   6  13   1      155.56      165.00     16.21 o 
   7  13   1      330.94      395.75     24.21 o 
   8  13   1      156.14      150.63     14.47 o 
   9  13   1        3.81       -2.63      9.14 o 
  10  13   1        8.39        1.04     11.06 o 
   0  14   1        1.61       18.60      9.12 o 
   1  14   1        9.45        2.48      7.00 o 
   2  14   1      119.88      137.44     12.37 o 
   3  14   1        2.10       15.36      8.26 o 
   4  14   1       13.25       15.57      8.39 o 
   5  14   1        0.16        3.96      8.28 o 
   6  14   1       25.14       24.14      9.12 o 
   7  14   1        9.29       16.80      9.45 o 
   8  14   1        6.16        1.77      9.50 o 
   1  15   1       34.12       19.03      8.98 o 
   2  15   1        0.21       -1.36      8.12 o 
   3  15   1      116.89      123.29     12.97 o 
   4  15   1        1.78       -1.97      8.48 o 
   5  15   1       43.98       46.42     10.84 o 
   6  15   1        0.62       20.37     10.05 o 
   7  15   1       11.80       -4.02      9.53 o 
   0  16   1       43.71       24.66     13.68 o 
   1  16   1      193.13      201.16     14.33 o 
   2  16   1       83.39       95.54     12.85 o 
   3  16   1       37.71       44.60     10.56 o 
   4  16   1       14.87       13.19     10.35 o 
   5  16   1       14.73       22.19     10.39 o 
   0   0   2     7252.57     7190.92    205.52 o 
   2   0   2    47555.58    47263.19   1306.15 o 
   3   0   2       34.88       31.82      4.34 o 
   4   0   2    20138.73    19293.15    383.75 o 
   5   0   2      546.71      636.32     17.13 o 
   6   0   2     4046.63     4295.45     71.65 o 
   7   0   2      564.76      591.06     18.78 o 
   8   0   2      520.41      495.25     18.84 o 
   9   0   2       39.22       32.69     15.31 o 
  10   0   2     4354.66     4730.97    132.89 o 
  11   0   2      497.07      513.81     32.09 o 
  12   0   2      582.71      594.34    102.76 o 
  13   0   2      154.93      169.81     36.44 o 
  14   0   2        9.99        5.17     19.71 o 
  15   0   2       67.26      125.46     33.27 o 
   1   1   2     1013.86      952.64     16.95 o 
   2   1   2     8775.01     8943.39    133.65 o 
   3   1   2       56.21       62.00     16.25 o 
   4   1   2      588.31      608.68     12.39 o 
   5   1   2      627.68      614.18     12.73 o 
   6   1   2        8.26        9.95      4.32 o 
   7   1   2      167.20      251.28      9.20 o 
   8   1   2        3.77        8.49      4.50 o 
   9   1   2      208.62      225.02     13.75 o 
  10   1   2        2.01       -6.74      8.88 o 
  11   1   2       17.27       -9.17     10.52 o 
  12   1   2      814.02      901.29     33.90 o 
  13   1   2      267.25      316.74     41.41 o 
  14   1   2       14.60       15.99     14.62 o 
  15   1   2        0.16       -2.37     15.54 o 
   0   2   2     6630.60     6782.69    139.62 o 
   1   2   2    16750.76    16778.65    216.71 o 
   2   2   2    13018.37    13567.36    223.43 o 
   3   2   2       50.92       57.08      6.34 o 
   4   2   2       10.92       27.28      3.98 o 
   5   2   2      774.43      898.75     26.98 o 
   6   2   2        0.47       -2.69      5.26 o 
   7   2   2      891.04      905.06     28.25 o 
   8   2   2      567.03      506.25     16.98 o 
   9   2   2       19.12       38.05      7.12 o 
  10   2   2       73.38       83.63     12.85 o 
  11   2   2       41.19       45.57     13.28 o 
  12   2   2      128.52      128.08     30.26 o 
  13   2   2        0.15        3.42     13.38 o 
  14   2   2        0.07       22.41     15.52 o 
  15   2   2       48.42       58.35     22.28 o 
   1   3   2     1705.73     1600.17     28.80 o 
   2   3   2      447.13      486.16     12.37 o 
   3   3   2     7017.44     6695.50     92.24 o 
   4   3   2     2354.89     2386.05     37.86 o 
   5   3   2     5755.44     5335.99     65.98 o 
   6   3   2       25.64       28.76      4.36 o 
   7   3   2     1031.66      976.76     19.40 o 
   8   3   2      216.40      232.59     12.07 o 
   9   3   2     2929.89     2785.00     45.90 o 
  10   3   2        2.38        8.79      6.82 o 
  11   3   2       65.03       63.85     11.05 o 
  12   3   2        3.72       23.04     13.18 o 
  13   3   2        9.06        3.54     12.71 o 
  14   3   2        0.01       -6.40     13.78 o 
  15   3   2       84.48       77.75     20.01 o 
   0   4   2      209.06      206.10     12.95 o 
   1   4   2      258.10      238.63     12.74 o 
   2   4   2     8433.20     8526.12     96.50 o 
   3   4   2     1301.36     1275.76     17.24 o 
   4   4   2      133.85      171.88      6.39 o 
   5   4   2       11.22        6.47      3.11 o 
   6   4   2     2659.16     2635.91     36.73 o 
   7   4   2       57.17       50.46      7.06 o 
   8   4   2      338.32      322.32     16.85 o 
   9   4   2      388.22      389.68     17.23 o 
  10   4   2      302.23      316.79     15.90 o 
  11   4   2       80.84       78.26     13.09 o 
  12   4   2      247.74      247.18     22.83 o 
  13   4   2      123.57      122.38     19.38 o 
  14   4   2      213.12      235.62     25.18 o 
  15   4   2        0.29        1.20     15.71 o 
   1   5   2        5.76       18.44      4.13 o 
   2   5   2      743.75      785.94     13.66 o 
   3   5   2     3944.42     3883.09     41.84 o 
   4   5   2     1739.67     1834.19     24.93 o 
   5   5   2       46.23       22.28      4.95 o 
   6   5   2       51.20       61.04      5.36 o 
   7   5   2     1654.07     1586.98     30.58 o 
   8   5   2      282.36      277.30     14.81 o 
   9   5   2      455.90      406.31     23.31 o 
  10   5   2      118.96      124.17     12.76 o 
  11   5   2      650.89      704.47     25.33 o 
  12   5   2      147.07       82.80     16.86 o 
  13   5   2       11.32       14.21     13.54 o 
  14   5   2        4.18        5.89     14.24 o 
  15   5   2       60.35       74.14     20.09 o 
   0   6   2      146.41      142.34      9.56 o 
   1   6   2     1511.97     1555.23     23.61 o 
   2   6   2      119.89      148.15      6.65 o 
   3   6   2      790.06      896.08     16.03 o 
   4   6   2       59.89       55.26      4.76 o 
   5   6   2      319.83      281.38     10.78 o 
   6   6   2       73.81       67.78      7.53 o 
   7   6   2        6.74        3.45      5.71 o 
   8   6   2       71.52       51.75      7.58 o 
   9   6   2      162.80      160.33     11.78 o 
  10   6   2        3.91       18.27      8.54 o 
  11   6   2      517.23      489.50     22.12 o 
  12   6   2        5.54        0.38     10.35 o 
  13   6   2        3.20        6.56     13.15 o 
  14   6   2        2.66       -5.33     13.60 o 
   1   7   2      272.70      271.55      9.05 o 
   2   7   2       28.79       20.99      3.99 o 
   3   7   2     2273.03     2186.22     30.29 o 
   4   7   2     1773.89     1684.13     25.56 o 
   5   7   2       17.89       12.05      4.54 o 
   6   7   2      111.25      118.98      9.40 o 
   7   7   2     1825.30     1814.13     33.18 o 
   8   7   2      125.13      160.04     12.64 o 
   9   7   2        1.66       -5.05      6.86 o 
  10   7   2        1.23        2.27      8.05 o 
  11   7   2      286.34      319.38     18.65 o 
  12   7   2       23.02       25.17      9.38 o 
  13   7   2       19.98       36.47     11.51 o 
  14   7   2       16.92       32.35     13.38 o 
   0   8   2     2502.98     2546.18     51.43 o 
   1   8   2     1934.32     1801.89     26.89 o 
   2   8   2     1834.83     1738.39     26.45 o 
   3   8   2      316.96      329.85     10.42 o 
   4   8   2      385.65      397.15     12.81 o 
   5   8   2       24.99       21.27      6.04 o 
   6   8   2      585.83      582.25     19.43 o 
   7   8   2      327.23      335.67     16.13 o 
   8   8   2      220.51      223.24     13.40 o 
   9   8   2       58.96       71.60     10.87 o 
  10   8   2        1.64        1.20      8.40 o 
  11   8   2        9.64        8.31     11.10 o 
  12   8   2      238.09      239.21     19.06 o 
  13   8   2        7.66       18.07     12.96 o 
   1   9   2      264.11      261.65     10.48 o 
   2   9   2      792.08      837.80     16.94 o 
   3   9   2        0.59        2.91      4.15 o 
   4   9   2      224.58      243.00     16.69 o 
   5   9   2     1052.69     1078.15     29.28 o 
   6   9   2     1231.55     1298.58     28.03 o 
   7   9   2       45.88       36.85      8.48 o 
   8   9   2      453.13      454.07     20.51 o 
   9   9   2       77.61      108.22     12.52 o 
  10   9   2      525.78      508.81     22.43 o 
  11   9   2       27.81       25.40     11.20 o 
  12   9   2      101.17      107.60     15.01 o 
  13   9   2       25.09       30.40     15.95 o 
   0  10   2       99.28      115.42     12.75 o 
   1  10   2      902.78      815.48     19.97 o 
   2  10   2      766.02      849.02     19.32 o 
   3  10   2      103.75      104.70      8.56 o 
   4  10   2      367.37      331.14     18.18 o 
   5  10   2      600.36      625.16     21.23 o 
   6  10   2      109.19       96.87      9.91 o 
   7  10   2      259.04      237.81     14.44 o 
   8  10   2      171.08      170.73     16.05 o 
   9  10   2       35.22       21.94      8.50 o 
  10  10   2       22.72       11.77      9.39 o 
  11  10   2       31.88       17.23     11.08 o 
  12  10   2        0.28        5.79     12.23 o 
   1  11   2     1262.58     1310.87     25.15 o 
   2  11   2       55.84       51.90      6.76 o 
   3  11   2      250.83      237.72     14.90 o 
   4  11   2      135.62      146.43     11.35 o 
   5  11   2      355.13      377.23     16.83 o 
   6  11   2      166.32      169.63     12.93 o 
   7  11   2      440.16      467.40     19.65 o 
   8  11   2       72.53       78.18     10.88 o 
   9  11   2        0.04        9.11      8.34 o 
  10  11   2       32.69       22.47     10.41 o 
  11  11   2        1.62       -5.78     11.57 o 
   0  12   2      253.84      275.66     19.61 o 
   1  12   2      167.54      168.24     10.89 o 
   2  12   2        6.51        2.41      5.87 o 
   3  12   2       55.80       39.50      7.86 o 
   4  12   2      283.79      314.51     16.14 o 
   5  12   2       22.32       17.81      7.67 o 
   6  12   2       64.42       80.53     10.67 o 
   7  12   2       41.29       42.63      9.52 o 
   8  12   2       56.26       57.03     10.93 o 
   9  12   2       68.93       42.16     11.70 o 
  10  12   2       32.57       39.37     13.24 o 
  11  12   2       90.81       99.57     16.94 o 
   1  13   2       53.81       78.62      9.11 o 
   2  13   2      144.63      118.62     10.86 o 
   3  13   2      189.28      186.28     13.98 o 
   4  13   2      362.60      365.87     18.50 o 
   5  13   2       90.41       89.74     11.33 o 
   6  13   2       37.15       38.96      9.44 o 
   7  13   2        3.56       12.35      8.81 o 
   8  13   2       39.40       31.49     10.99 o 
   9  13   2       27.66       29.41     11.15 o 
  10  13   2        0.02        7.95     11.46 o 
   0  14   2       17.09       -0.83      9.02 o 
   1  14   2      228.34      213.52     18.50 o 
   2  14   2       11.86       -4.42      7.53 o 
   3  14   2      253.52      273.08     16.64 o 
   4  14   2       18.96       27.86      9.00 o 
   5  14   2       87.51       76.64     11.33 o 
   6  14   2       70.49       69.76     11.53 o 
   7  14   2       13.58       11.86      9.45 o 
   8  14   2        2.82        6.45     10.42 o 
   1  15   2       52.09       44.73      9.98 o 
   2  15   2        0.02        6.75      8.19 o 
   3  15   2       24.83       21.24      9.04 o 
   4  15   2        0.12        0.38      8.24 o 
   5  15   2       47.13       60.27     11.49 o 
   6  15   2        5.95        6.51     10.53 o 
   7  15   2       19.98       36.07     11.90 o 
   0  16   2        1.12        0.46     10.09 o 
   1  16   2        6.11       16.88      8.73 o 
   2  16   2       30.08       32.96     10.24 o 
   3  16   2       11.24       16.19      9.79 o 
   4  16   2        0.23       -3.54     10.37 o 
   5  16   2       57.32       51.86     12.69 o 
   1   1   3     1058.32     1121.18     21.05 o 
   2   1   3     7859.38     8093.23     97.20 o 
   3   1   3     3383.36     3381.20     85.40 o 
   4   1   3     1135.70     1145.21     19.90 o 
   5   1   3     1601.86     1465.10     21.95 o 
   6   1   3     3843.38     3926.99     54.50 o 
   7   1   3       83.26       75.08      6.28 o 
   8   1   3     1764.49     1789.02     35.21 o 
   9   1   3      377.47      382.34     18.78 o 
  10   1   3      280.85      241.58     20.25 o 
  11   1   3      272.09      279.20     22.20 o 
  12   1   3      340.19      431.10     29.61 o 
  13   1   3       50.53       41.57     15.35 o 
  14   1   3       28.92        7.32     14.81 o 
  15   1   3       24.56       32.69     16.95 o 
   0   2   3     1884.57     1755.96     51.81 o 
   1   2   3    15058.26    14660.49    198.01 o 
   2   2   3    31465.80    29960.61    387.02 o 
   3   2   3      665.57      689.64     36.30 o 
   4   2   3      119.71      104.52      5.80 o 
   5   2   3      413.60      432.08     10.59 o 
   6   2   3    12000.12    12102.48    133.23 o 
   7   2   3      545.44      541.90     14.76 o 
   8   2   3     2113.72     2127.60     38.71 o 
   9   2   3      699.63      647.80     19.21 o 
  10   2   3     1097.76     1076.55     29.16 o 
  11   2   3      485.50      468.89     30.97 o 
  12   2   3       99.93      146.70     19.56 o 
  13   2   3        3.14       11.86     13.28 o 
  14   2   3       42.49       67.09     18.11 o 
  15   2   3       16.78       23.59     16.46 o 
   1   3   3     7261.34     7324.38     99.74 o 
   2   3   3     3435.52     3388.10     54.75 o 
   3   3   3     2125.77     2152.51     26.23 o 
   4   3   3      168.42      164.94      7.53 o 
   5   3   3       13.39       11.50      3.87 o 
   6   3   3      965.24      938.21     18.31 o 
   7   3   3     1778.23     1687.05     28.08 o 
   8   3   3       24.23       29.24      7.13 o 
   9   3   3       45.26       40.93      7.42 o 
  10   3   3       65.25       38.11      7.88 o 
  11   3   3        3.40        1.38      7.93 o 
  12   3   3      147.63      132.74     19.14 o 
  13   3   3       25.48       41.96     18.55 o 
  14   3   3       41.04       42.87     23.99 o 
  15   3   3       11.87       54.40     19.31 o 
   0   4   3    39278.38    41586.18    670.63 o 
   1   4   3      364.29      436.50     11.28 o 
   2   4   3     1713.26     1741.27     24.00 o 
   3   4   3      411.78      497.26     12.09 o 
   4   4   3      941.92      819.59     15.08 o 
   5   4   3       66.26       54.10      7.07 o 
   6   4   3        6.89        7.03      4.33 o 
   7   4   3      337.12      343.01     12.30 o 
   8   4   3      149.14      153.48     11.70 o 
   9   4   3       45.43       50.88      8.56 o 
  10   4   3      115.57      137.21     11.93 o 
  11   4   3       22.47       20.36     10.45 o 
  12   4   3      284.32      287.68     40.23 o 
  13   4   3        3.19        0.70     12.46 o 
  14   4   3      207.50      277.45     27.39 o 
  15   4   3        5.64        2.90     15.27 o 
   1   5   3        0.17       10.32      3.63 o 
   2   5   3       35.43       15.91      4.83 o 
   3   5   3      620.64      611.22     12.85 o 
   4   5   3       17.14       21.53      3.32 o 
   5   5   3      102.76      109.17      6.59 o 
   6   5   3      473.79      463.51     16.42 o 
   7   5   3      583.34      601.16     22.68 o 
   8   5   3      269.90      266.66     14.80 o 
   9   5   3       62.38       57.45      9.77 o 
  10   5   3       82.48       69.85     10.76 o 
  11   5   3      331.75      297.31     17.97 o 
  12   5   3       18.46       26.93     11.49 o 
  13   5   3        0.21       -9.72     11.75 o 
  14   5   3        7.55       22.61     19.45 o 
   0   6   3    36761.25    36615.36    517.04 o 
   1   6   3       63.52       53.73      4.87 o 
   2   6   3       20.17       38.43      4.25 o 
   3   6   3     3498.41     3840.87     42.76 o 
   4   6   3     2995.82     2740.79     31.59 o 
   5   6   3       22.23       22.34      5.83 o 
   6   6   3       72.01       75.95      6.84 o 
   7   6   3      778.34      751.06     20.68 o 
   8   6   3      444.54      421.20     16.30 o 
   9   6   3      357.60      306.91     18.97 o 
  10   6   3       35.57       34.07      8.67 o 
  11   6   3       33.83       12.74      8.88 o 
  12   6   3       73.45       65.50     14.03 o 
  13   6   3        5.76       20.19     13.53 o 
  14   6   3      207.16      269.09     30.66 o 
   1   7   3       36.02       57.51      5.74 o 
   2   7   3        0.44        0.26      3.11 o 
   3   7   3     1013.59     1050.38     17.71 o 
   4   7   3       64.84       78.87      7.59 o 
   5   7   3        0.52        3.52      4.48 o 
   6   7   3     1155.34     1188.84     24.84 o 
   7   7   3        0.90        4.11      5.74 o 
   8   7   3      245.13      260.59     16.23 o 
   9   7   3      440.37      429.46     20.26 o 
  10   7   3        0.34       12.78      8.42 o 
  11   7   3       20.31       25.18      9.61 o 
  12   7   3        0.02       10.48      8.39 o 
  13   7   3        2.04        1.01     10.84 o 
  14   7   3        0.15       -8.28     14.30 o 
   0   8   3     1206.40     1183.53     30.83 o 
   1   8   3       57.13       81.23      7.80 o 
   2   8   3      670.04      655.93     14.73 o 
   3   8   3       29.33       42.28      5.18 o 
   4   8   3      608.44      564.60     17.30 o 
   5   8   3      227.28      219.98     10.65 o 
   6   8   3      266.48      255.79     13.12 o 
   7   8   3      134.45      119.99     10.50 o 
   8   8   3      334.84      369.14     19.30 o 
   9   8   3        0.03       -1.25      6.76 o 
  10   8   3       80.65       51.09     11.06 o 
  11   8   3        3.97       -0.30      9.28 o 
  12   8   3       49.55       66.51     14.23 o 
  13   8   3        0.90        1.98     14.08 o 
   1   9   3      721.60      680.29     16.81 o 
   2   9   3      898.06      902.97     19.81 o 
   3   9   3      115.15      118.82      7.62 o 
   4   9   3        8.95        6.46      5.11 o 
   5   9   3        1.85       -0.91      5.81 o 
   6   9   3      582.29      614.75     19.61 o 
   7   9   3      666.07      659.87     20.92 o 
   8   9   3        2.47        1.64      6.76 o 
   9   9   3      190.06      178.04     16.15 o 
  10   9   3       56.58       33.95      9.30 o 
  11   9   3        1.67        9.47     10.48 o 
  12   9   3        0.70        6.06     11.36 o 
  13   9   3       41.57       37.61     14.19 o 
   0  10   3        2.52        4.91      6.87 o 
   1  10   3      123.85      115.27      8.37 o 
   2  10   3      799.85      737.53     18.68 o 
   3  10   3       18.10       19.08      5.88 o 
   4  10   3      318.30      321.58     16.73 o 
   5  10   3        4.31       -2.59      5.85 o 
   6  10   3       86.04       85.92     13.05 o 
   7  10   3        6.41        5.37      7.03 o 
   8  10   3      199.47      209.18     20.49 o 
   9  10   3       55.95       51.54     10.84 o 
  10  10   3       41.25       42.09     11.84 o 
  11  10   3       56.46       60.61     14.05 o 
  12  10   3       34.67       18.41     13.53 o 
   1  11   3       39.06       31.64      6.41 o 
   2  11   3      191.94      202.04     10.56 o 
   3  11   3       27.10       22.32      6.27 o 
   4  11   3       69.30       49.17      9.39 o 
   5  11   3      136.21      143.90     13.01 o 
   6  11   3       51.33       52.11     12.84 o 
   7  11   3       41.35       33.60      8.58 o 
   8  11   3      362.34      438.46     21.77 o 
   9  11   3       77.13       72.07     12.25 o 
  10  11   3        1.21        6.52     10.57 o 
  11  11   3       15.12        0.48     11.31 o 
   0  12   3      239.46      205.31     22.04 o 
   1  12   3        7.69       11.39      6.04 o 
   2  12   3      142.79      162.18     11.27 o 
   3  12   3       11.14        2.92      6.38 o 
   4  12   3        2.53        8.77      6.79 o 
   5  12   3       11.02       10.04      7.24 o 
   6  12   3       27.45       29.41      8.28 o 
   7  12   3       14.47       23.81      9.63 o 
   8  12   3      147.19      150.13     15.47 o 
   9  12   3        0.66        7.26      9.26 o 
  10  12   3      106.34       98.96     15.35 o 
  11  12   3        0.36        8.15     20.62 o 
   1  13   3        4.47        9.21      6.89 o 
   2  13   3      335.82      364.47     15.86 o 
   3  13   3      142.93      154.00     12.64 o 
   4  13   3      290.46      324.48     17.11 o 
   5  13   3       84.65       60.77      9.71 o 
   6  13   3      385.03      376.25     20.89 o 
   7  13   3       10.65       27.23     10.10 o 
   8  13   3       40.71       46.99     11.71 o 
   9  13   3       46.82       29.48     11.93 o 
   0  14   3      318.00      332.02     24.87 o 
   1  14   3      122.48      117.29     11.50 o 
   2  14   3      254.03      293.99     16.65 o 
   3  14   3        0.03        9.34      7.78 o 
   4  14   3       23.15       31.04     10.84 o 
   5  14   3       60.64       68.46     12.16 o 
   6  14   3       34.36       20.12     10.20 o 
   7  14   3       35.55       33.39     10.98 o 
   8  14   3       15.57       23.00     11.70 o 
   1  15   3       26.87       12.34      7.40 o 
   2  15   3       10.18        9.15      8.60 o 
   3  15   3        0.11        8.47      8.70 o 
   4  15   3        0.99        1.67      9.50 o 
   5  15   3        0.31       -9.21      9.21 o 
   6  15   3       62.75       60.77     12.82 o 
   7  15   3        4.63       11.65     10.57 o 
   0  16   3      188.36      172.72     20.81 o 
   1  16   3       22.42       18.37     10.19 o 
   2  16   3      162.12      207.33     22.92 o 
   3  16   3        3.05        9.83     10.25 o 
   4  16   3       24.36       28.38     11.78 o 
   0   0   4      185.12      260.27     18.82 o 
   1   0   4     5935.43     6173.77    130.86 o 
   2   0   4    13100.63    13500.15    383.77 o 
   3   0   4     2463.76     2590.54     83.89 o 
   4   0   4     2140.13     2057.36     47.55 o 
   5   0   4       87.51       81.83      7.38 o 
   6   0   4        2.51        5.26      4.83 o 
   7   0   4      379.45      388.92     18.02 o 
   8   0   4      176.88      192.30     22.05 o 
   9   0   4      306.26      240.05     26.24 o 
  10   0   4     2072.01     2116.56     77.33 o 
  11   0   4      582.67      615.94     82.02 o 
  12   0   4      258.24      245.71     33.46 o 
  13   0   4        0.00       -3.76     18.07 o 
  14   0   4        1.69       14.95     21.35 o 
  15   0   4        0.49       -4.65     23.83 o 
   1   1   4     1158.13     1255.73     28.41 o 
   2   1   4     2487.96     2540.05     44.18 o 
   3   1   4     6052.70     6002.19     94.02 o 
   4   1   4       12.72       17.59      4.64 o 
   5   1   4      124.77       70.88      9.76 o 
   6   1   4      784.62      835.55     15.97 o 
   7   1   4      477.22      453.22     19.02 o 
   8   1   4       90.33      105.95     10.45 o 
   9   1   4      470.12      490.71     24.30 o 
  10   1   4      176.89      182.90     18.16 o 
  11   1   4      219.22      232.62     21.17 o 
  12   1   4        1.97       24.78     11.82 o 
  13   1   4      189.26      218.61     20.89 o 
  14   1   4       94.45       59.04     18.26 o 
  15   1   4       50.24       43.85     18.08 o 
   0   2   4    49556.77    49129.64   1601.12 o 
   1   2   4    11148.38    11181.18    147.48 o 
   2   2   4    27182.48    26879.60    377.26 o 
   3   2   4      424.87      491.30     10.69 o 
   4   2   4      295.63      275.33      8.76 o 
   5   2   4     4911.20     5433.56     63.97 o 
   6   2   4     1272.43     1429.25     22.82 o 
   7   2   4      905.81     1134.73     20.48 o 
   8   2   4       38.79       36.08      8.02 o 
   9   2   4        6.14        6.52      6.79 o 
  10   2   4      269.51      270.18     17.82 o 
  11   2   4      633.14      625.41     30.94 o 
  12   2   4        1.25       -7.52     10.27 o 
  13   2   4       20.31       19.93     14.38 o 
  14   2   4       10.51        9.33     15.09 o 
  15   2   4       13.59       21.83     17.48 o 
   1   3   4    20847.72    20575.87    268.64 o 
   2   3   4     4045.29     4150.04     62.77 o 
   3   3   4      108.83      127.61      5.38 o 
   4   3   4     1051.19     1107.50     19.23 o 
   5   3   4     9929.05     9557.41     99.57 o 
   6   3   4       98.54      109.69      7.04 o 
   7   3   4     1564.05     1575.75     25.64 o 
   8   3   4     1634.79     1575.64     28.23 o 
   9   3   4       63.93       51.99     12.45 o 
  10   3   4      505.78      489.31     21.52 o 
  11   3   4      734.90      614.08     25.79 o 
  12   3   4        8.28        0.54     12.03 o 
  13   3   4       12.64       34.50     16.33 o 
  14   3   4        4.16       24.80     15.12 o 
  15   3   4        0.45       17.54     16.82 o 
   0   4   4     3228.07     3410.01     59.88 o 
   1   4   4       55.54       38.76      4.28 o 
   2   4   4     1632.94     1719.86     27.91 o 
   3   4   4     4449.19     4750.05     55.71 o 
   4   4   4     2860.15     3113.03     43.31 o 
   5   4   4        9.83        6.41      3.18 o 
   6   4   4      321.71      403.41     16.08 o 
   7   4   4       81.12       78.79      7.01 o 
   8   4   4        0.08       -2.29      5.60 o 
   9   4   4      915.95      893.20     22.26 o 
  10   4   4      654.95      611.89     22.44 o 
  11   4   4       62.49       63.01     12.39 o 
  12   4   4        4.52        9.01     10.54 o 
  13   4   4       61.72       46.72     15.97 o 
  14   4   4        0.52       -1.03     14.28 o 
  15   4   4       40.11        6.51     18.10 o 
   1   5   4     5009.82     4893.76     65.55 o 
   2   5   4        7.52        2.79      2.65 o 
   3   5   4     3378.41     3269.47     38.98 o 
   4   5   4     1751.79     1638.80     25.58 o 
   5   5   4      145.71      161.05      8.33 o 
   6   5   4      519.41      496.21     12.89 o 
   7   5   4     2025.04     1937.90     28.75 o 
   8   5   4      474.36      436.16     15.05 o 
   9   5   4       46.67       51.44     10.45 o 
  10   5   4     1222.98     1155.73     34.01 o 
  11   5   4       56.07       33.83     13.44 o 
  12   5   4       34.93       27.64     11.83 o 
  13   5   4       75.97       65.01     17.41 o 
  14   5   4        4.46       -5.05     16.37 o 
   0   6   4     1039.51      996.06     25.31 o 
   1   6   4     5006.15     5625.53     60.97 o 
   2   6   4     1496.87     1635.63     25.00 o 
   3   6   4       22.65       29.87      3.87 o 
   4   6   4        0.28       -2.44      2.87 o 
   5   6   4      110.76      152.50      8.35 o 
   6   6   4      155.37      157.86      9.41 o 
   7   6   4      141.33      151.32     14.34 o 
   8   6   4      288.40      278.73     13.56 o 
   9   6   4      385.23      353.32     14.78 o 
  10   6   4        0.05       10.72      7.76 o 
  11   6   4        4.07       13.45      8.19 o 
  12   6   4       11.59       16.96     12.68 o 
  13   6   4      130.87      128.22     19.63 o 
  14   6   4       30.21       37.64     22.02 o 
   1   7   4     1326.27     1317.96     30.89 o 
   2   7   4       34.31       47.49      5.22 o 
   3   7   4     1665.49     1634.25     23.71 o 
   4   7   4     1150.87     1015.58     26.00 o 
   5   7   4       11.42        0.89      4.54 o 
   6   7   4      528.42      536.27     19.29 o 
   7   7   4     1570.00     1550.39     32.22 o 
   8   7   4      382.29      433.71     18.01 o 
   9   7   4        3.33        5.11      7.17 o 
  10   7   4      136.55      148.53     19.85 o 
  11   7   4      426.82      397.91     27.90 o 
  12   7   4       17.29       -4.48     10.15 o 
  13   7   4        5.28        3.51     13.03 o 
  14   7   4        5.31        8.67     17.59 o 
   0   8   4     1584.82     1589.29     37.43 o 
   1   8   4       53.07       45.09      8.11 o 
   2   8   4      313.30      304.17     10.54 o 
   3   8   4       41.51       34.95      5.03 o 
   4   8   4       14.23        8.07      4.71 o 
   5   8   4        1.65        2.20      4.86 o 
   6   8   4     1545.98     1573.23     35.05 o 
   7   8   4       52.85       39.00      7.88 o 
   8   8   4        0.36       -3.42      6.81 o 
   9   8   4       93.86       83.85     12.35 o 
  10   8   4       70.53       63.85     11.73 o 
  11   8   4      126.46       99.85     15.18 o 
  12   8   4       30.22       25.00     12.42 o 
  13   8   4       15.53       26.50     14.22 o 
   1   9   4      248.09      216.48      9.86 o 
   2   9   4      174.94      188.41      9.92 o 
   3   9   4        1.67        4.54      4.79 o 
   4   9   4      596.14      588.50     16.43 o 
   5   9   4     1899.87     1920.20     34.48 o 
   6   9   4      302.70      336.29     15.24 o 
   7   9   4      186.84      176.81     12.48 o 
   8   9   4      422.82      381.16     21.23 o 
   9   9   4      313.79      373.20     21.20 o 
  10   9   4       23.02       17.79      9.95 o 
  11   9   4       59.30       62.50     14.16 o 
  12   9   4        0.23        6.82     11.45 o 
  13   9   4       13.43       25.99     15.69 o 
   0  10   4     2676.54     2741.09     79.89 o 
   1  10   4      100.49       98.96      9.42 o 
   2  10   4     1585.52     1547.31     26.96 o 
   3  10   4      788.82      778.86     19.09 o 
   4  10   4     1222.56     1207.40     24.51 o 
   5  10   4      694.34      665.62     20.45 o 
   6  10   4       43.31       32.64      8.31 o 
   7  10   4      655.01      625.16     23.77 o 
   8  10   4       67.79       43.76     10.49 o 
   9  10   4       83.19       61.27     12.31 o 
  10  10   4       57.99       56.10     19.35 o 
  11  10   4       18.90        7.22     11.28 o 
  12  10   4       32.37       28.68     13.94 o 
   1  11   4       38.39       28.72      6.09 o 
   2  11   4      832.15      786.01     20.76 o 
   3  11   4     2480.01     2558.62     39.88 o 
   4  11   4      118.59      135.36     11.45 o 
   5  11   4        0.37       -4.13      6.11 o 
   6  11   4        0.06        7.11      7.80 o 
   7  11   4       23.51       35.19      9.41 o 
   8  11   4      222.73      199.81     16.10 o 
   9  11   4      598.68      590.55     27.63 o 
  10  11   4        4.33        0.44      9.97 o 
  11  11   4        2.78        5.04     11.17 o 
   0  12   4      141.95      135.76     13.68 o 
   1  12   4      762.87      779.96     21.37 o 
   2  12   4     1524.56     1527.97     45.52 o 
   3  12   4      429.23      437.92     18.85 o 
   4  12   4       55.18       60.73      9.10 o 
   5  12   4      123.43      133.55     13.18 o 
   6  12   4       14.93       20.34      9.05 o 
   7  12   4       47.11       45.63     12.19 o 
   8  12   4       21.53       27.06     10.07 o 
   9  12   4        3.75        6.47     10.73 o 
  10  12   4       12.66       10.06     11.63 o 
   1  13   4      116.10      108.56     10.70 o 
   2  13   4       26.02       27.91      7.24 o 
   3  13   4       59.34       37.53      9.44 o 
   4  13   4       14.62        7.08      8.39 o 
   5  13   4      131.13      107.89     12.88 o 
   6  13   4       55.90       35.90     10.35 o 
   7  13   4       15.22       10.85     10.01 o 
   8  13   4        0.49        6.11      9.79 o 
   9  13   4       90.91       87.54     14.29 o 
   0  14   4        2.18       12.68      9.52 o 
   1  14   4      107.75      102.35     10.65 o 
   2  14   4       15.40       10.57      7.55 o 
   3  14   4       13.33       27.20     10.06 o 
   4  14   4      150.35      164.45     17.92 o 
   5  14   4        0.74       -4.36      8.92 o 
   6  14   4        7.76       26.31     10.40 o 
   7  14   4        0.28       -1.68      9.75 o 
   8  14   4       43.09       50.93     12.79 o 
   1  15   4       62.17       54.90     10.26 o 
   2  15   4        1.57        5.08      9.26 o 
   3  15   4        9.38        8.11      9.48 o 
   4  15   4       79.79       68.41     12.71 o 
   5  15   4       74.40       92.49     13.96 o 
   6  15   4        0.41        1.63      9.90 o 
   0  16   4        0.01        8.87     24.35 o 
   1  16   4       40.02       42.49     13.33 o 
   2  16   4       14.84       28.62     10.82 o 
   3  16   4        0.70       11.74     10.66 o 
   4  16   4       39.67       51.53     12.69 o 
   1   1   5    10140.31    10758.49    181.95 o 
   2   1   5      134.41      180.08     13.01 o 
   3   1   5     9564.01     9539.38    146.13 o 
   4   1   5     2112.24     2087.70     36.03 o 
   5   1   5     3463.89     3700.24     56.32 o 
   6   1   5      725.09      655.95     15.94 o 
   7   1   5     1449.31     1313.78     40.65 o 
   8   1   5        0.50       -1.17      5.89 o 
   9   1   5      400.40      365.80     28.99 o 
  10   1   5        0.38       -9.67      9.67 o 
  11   1   5      914.10      964.96     37.80 o 
  12   1   5        0.12      -11.45     11.45 o 
  13   1   5       90.64      123.11     17.61 o 
  14   1   5        0.07        3.28     13.17 o 
  15   1   5        0.00       -7.76     17.80 o 
   0   2   5    35169.33    35409.46    993.30 o 
   1   2   5     7287.81     7189.88    133.00 o 
   2   2   5      927.69      865.73     21.33 o 
   3   2   5     5386.88     5408.90     76.38 o 
   4   2   5    10619.64    11095.71    124.58 o 
   5   2   5      956.38     1049.46     26.81 o 
   6   2   5      650.89      524.67     12.09 o 
   7   2   5      207.99      222.75     10.81 o 
   8   2   5      821.00      844.66     20.63 o 
   9   2   5       15.91        3.33      7.35 o 
  10   2   5      410.57      454.69     30.03 o 
  11   2   5      173.28      187.24     19.50 o 
  12   2   5      383.12      410.28     27.72 o 
  13   2   5        2.91       13.64     12.39 o 
  14   2   5       46.97       57.26     16.63 o 
  15   2   5       22.70       23.99     20.19 o 
   1   3   5     2143.39     2345.99     51.37 o 
   2   3   5     2534.26     2606.62     43.13 o 
   3   3   5       13.47        9.50      3.22 o 
   4   3   5      558.01      579.75     14.77 o 
   5   3   5      384.11      375.97     14.52 o 
   6   3   5        1.55        4.51      4.06 o 
   7   3   5     1062.90     1047.77     27.30 o 
   8   3   5       14.15       12.39      6.20 o 
   9   3   5      121.54      101.71     10.77 o 
  10   3   5      766.04      776.48     27.43 o 
  11   3   5        0.42        3.01      8.57 o 
  12   3   5        1.57       -8.47      8.47 o 
  13   3   5       41.62       72.46     17.28 o 
  14   3   5      108.11      117.26     24.23 o 
  15   3   5       32.14       23.97     20.55 o 
   0   4   5      385.85      454.56     26.88 o 
   1   4   5    11332.85    11203.76    128.63 o 
   2   4   5     5049.04     5302.04     72.57 o 
   3   4   5       63.45      116.53      7.48 o 
   4   4   5      367.38      440.01     10.58 o 
   5   4   5      465.51      531.52     14.93 o 
   6   4   5       46.96       69.02      6.48 o 
   7   4   5      474.91      456.63     13.68 o 
   8   4   5        7.69        2.70      6.29 o 
   9   4   5        1.93       -3.30      6.52 o 
  10   4   5       29.42       35.20      8.13 o 
  11   4   5      237.73      272.07     17.99 o 
  12   4   5        7.15        5.39     10.34 o 
  13   4   5       99.84      110.13     22.87 o 
  14   4   5      132.78       58.62     29.00 o 
   1   5   5     2842.61     2655.03     38.93 o 
   2   5   5     1018.67      946.83     18.97 o 
   3   5   5       32.41       49.21      7.26 o 
   4   5   5     1387.70     1423.15     23.23 o 
   5   5   5      402.49      397.71     11.99 o 
   6   5   5        0.99        1.90      4.04 o 
   7   5   5      147.96      148.48      8.90 o 
   8   5   5      121.64      109.69      9.69 o 
   9   5   5      106.03      112.51     11.26 o 
  10   5   5      137.51      132.81     12.02 o 
  11   5   5        0.25      -10.41     10.41 o 
  12   5   5       91.45       86.40     16.36 o 
  13   5   5        0.39        0.40     15.03 o 
  14   5   5        6.55       -3.91     15.59 o 
   0   6   5      670.02      733.51     17.38 o 
   1   6   5      605.79      500.71     13.42 o 
   2   6   5     4669.18     4829.68     55.15 o 
   3   6   5        8.93       -0.11      3.15 o 
   4   6   5     1748.35     1705.55     26.06 o 
   5   6   5      176.24      208.68      9.67 o 
   6   6   5     1132.10     1059.74     20.79 o 
   7   6   5       56.07       48.52      7.25 o 
   8   6   5     1933.16     1882.16     34.13 o 
   9   6   5      219.33      207.78     12.30 o 
  10   6   5      279.35      355.64     19.56 o 
  11   6   5      172.35      164.03     15.70 o 
  12   6   5      108.38      155.68     19.79 o 
  13   6   5      278.08      300.74     24.29 o 
  14   6   5       35.63        2.60     14.97 o 
   1   7   5      211.16      184.86      8.15 o 
   2   7   5       95.47      101.93      6.28 o 
   3   7   5      129.43      125.12      8.60 o 
   4   7   5      344.36      409.09     12.65 o 
   5   7   5      968.57      897.55     18.96 o 
   6   7   5        1.67       -4.70      4.70 o 
   7   7   5      386.98      412.53     16.88 o 
   8   7   5       27.76       19.68      8.48 o 
   9   7   5        4.15        2.88      7.90 o 
  10   7   5        0.82        3.51     10.56 o 
  11   7   5        0.01       -0.38      9.36 o 
  12   7   5       72.54       64.22     15.80 o 
  13   7   5        4.98        2.50     12.91 o 
  14   7   5        0.56      -20.46     20.46 o 
   0   8   5        8.74        4.51      7.06 o 
   1   8   5     2162.77     2094.13     30.25 o 
   2   8   5        5.77        1.52      3.75 o 
   3   8   5       37.91       41.71      5.23 o 
   4   8   5        7.65        6.13      4.82 o 
   5   8   5       95.95      114.03      8.85 o 
   6   8   5      456.17      427.95     18.20 o 
   7   8   5      688.10      606.85     22.97 o 
   8   8   5        7.45        0.50      7.79 o 
   9   8   5       71.66       77.56     11.88 o 
  10   8   5       94.78       83.60     12.99 o 
  11   8   5       67.56       57.60     13.59 o 
  12   8   5        3.12       19.33     19.71 o 
  13   8   5       78.01      111.59     19.92 o 
   1   9   5      223.52      225.12     10.04 o 
   2   9   5      164.21      164.00      9.75 o 
   3   9   5      147.31      158.24      9.58 o 
   4   9   5       41.36       33.34      6.29 o 
   5   9   5      225.68      239.54     11.73 o 
   6   9   5       62.38       63.96      9.50 o 
   7   9   5       17.86       17.84      7.82 o 
   8   9   5       61.00       60.08     10.98 o 
   9   9   5      195.35      246.42     18.30 o 
  10   9   5       72.24       67.33     13.22 o 
  11   9   5        0.26       -4.12     10.85 o 
  12   9   5        6.47        7.99     12.14 o 
   0  10   5     1015.74      967.02     27.10 o 
   1  10   5       70.97       53.27      8.78 o 
   2  10   5      654.65      710.10     25.20 o 
   3  10   5      102.03       98.56      9.38 o 
   4  10   5      499.45      512.74     16.38 o 
   5  10   5      135.06      137.96     20.11 o 
   6  10   5      405.73      417.55     19.16 o 
   7  10   5       35.53       47.42      9.77 o 
   8  10   5       84.75       78.96     12.75 o 
   9  10   5        0.00        7.92     11.59 o 
  10  10   5      105.16      136.50     16.31 o 
  11  10   5       57.80       46.45     12.75 o 
  12  10   5       42.88       70.47     16.54 o 
   1  11   5      177.49      208.33     11.86 o 
   2  11   5       43.26       37.18      7.31 o 
   3  11   5     1197.13     1230.02     25.54 o 
   4  11   5      180.71      168.61     12.15 o 
   5  11   5       80.17       75.42     10.68 o 
   6  11   5      127.50      104.85     12.47 o 
   7  11   5      148.52      155.12     14.41 o 
   8  11   5        4.20       17.55      9.33 o 
   9  11   5       23.64       15.04     10.31 o 
  10  11   5        3.60       -0.65     10.54 o 
  11  11   5       84.14       80.66     15.46 o 
   0  12   5       66.55       64.06     10.74 o 
   1  12   5      187.01      173.99     11.11 o 
   2  12   5       26.10       14.94      6.18 o 
   3  12   5        1.29       11.15      6.91 o 
   4  12   5        3.40       -1.03      7.41 o 
   5  12   5        7.03        7.07      7.77 o 
   6  12   5       47.60       49.40     11.97 o 
   7  12   5       48.65       36.96     10.83 o 
   8  12   5        3.52        7.73      9.21 o 
   9  12   5      157.27      129.44     16.13 o 
  10  12   5        2.09       10.18     11.51 o 
   1  13   5        2.45        6.46      6.81 o 
   2  13   5        0.05       -6.53      6.53 o 
   3  13   5       35.56       49.24      9.84 o 
   4  13   5       35.72       38.99      9.76 o 
   5  13   5      246.48      267.22     17.80 o 
   6  13   5        0.01       -0.10      8.68 o 
   7  13   5      367.26      401.59     22.30 o 
   8  13   5       10.82        9.30     10.42 o 
   9  13   5       56.42       64.81     14.07 o 
   0  14   5     1208.09     1289.41     62.99 o 
   1  14   5       38.27       46.87     12.56 o 
   2  14   5       34.46       45.93      9.62 o 
   3  14   5        0.01       -5.54      7.94 o 
   4  14   5       52.69       41.14     12.05 o 
   5  14   5        0.27       10.56      9.22 o 
   6  14   5       78.19       91.49     13.92 o 
   7  14   5        3.93        4.67     10.35 o 
   8  14   5       15.68       20.43     13.84 o 
   1  15   5       97.59       60.27     12.68 o 
   2  15   5        1.40        4.35     10.10 o 
   3  15   5       87.54       93.52     13.35 o 
   4  15   5        2.22        5.15      9.76 o 
   5  15   5       91.54       85.54     13.92 o 
   6  15   5        0.84       -9.97      9.97 o 
   0  16   5        0.86       11.33     18.34 o 
   1  16   5       99.92       83.11     21.83 o 
   2  16   5       63.13       78.79     17.19 o 
   3  16   5        4.72        7.24     11.49 o 
   4  16   5        1.91       -1.81     10.49 o 
   0   0   6    10191.84     9660.47    289.07 o 
   1   0   6       45.05       64.18     10.13 o 
   2   0   6     2409.11     2501.98     88.51 o 
   3   0   6      473.12      602.61     32.48 o 
   4   0   6     7564.51     6918.83    151.25 o 
   5   0   6     3987.76     4596.18    107.23 o 
   6   0   6      290.49      266.43     14.76 o 
   7   0   6      798.18      894.75     44.64 o 
   8   0   6      676.29      666.25     36.60 o 
   9   0   6      232.16      247.86     26.96 o 
  11   0   6      226.08      231.35     30.38 o 
  12   0   6      133.70      165.05     58.06 o 
  13   0   6       26.23       -5.61     17.45 o 
  14   0   6      366.56      495.76     57.70 o 
  15   0   6        0.83       18.63     36.51 o 
   1   1   6     3998.11     3881.13     83.70 o 
   2   1   6     8435.46     8366.83    145.67 o 
   3   1   6      624.84      590.10     17.15 o 
   4   1   6      489.87      538.49     15.07 o 
   5   1   6      384.30      408.82     12.39 o 
   6   1   6      215.74      242.41     12.91 o 
   7   1   6     1433.54     1344.49     30.26 o 
   8   1   6     1099.80     1043.86     30.40 o 
   9   1   6      351.92      340.65     21.67 o 
  10   1   6       53.49       44.80     13.00 o 
  11   1   6       62.62       39.21     18.76 o 
  12   1   6      293.91      308.79     41.88 o 
  13   1   6      336.50      399.79     29.11 o 
  14   1   6      148.77      192.58     23.79 o 
  15   1   6        2.30       32.96     20.76 o 
   0   2   6      188.77      230.19     23.59 o 
   1   2   6       71.53       77.48     21.53 o 
   2   2   6       14.74       42.48      6.23 o 
   3   2   6     1737.08     1751.13     32.39 o 
   4   2   6      597.40      524.22     12.55 o 
   5   2   6       11.60       16.30      4.14 o 
   6   2   6     1746.46     1676.12     30.76 o 
   7   2   6        0.24       -1.18      7.90 o 
   8   2   6      757.90      763.33     21.36 o 
   9   2   6      931.52      904.90     45.08 o 
  10   2   6        3.33        5.19     10.65 o 
  11   2   6      142.39      133.40     17.45 o 
  12   2   6      177.86      180.60     22.66 o 
  13   2   6       67.89       60.69     21.48 o 
  14   2   6       48.59       38.33     22.85 o 
  15   2   6        3.92       21.57     19.74 o 
   1   3   6     8997.47     9215.31    132.48 o 
   2   3   6        1.99       -0.10      3.22 o 
   3   3   6     4165.33     4037.65     51.48 o 
   4   3   6      363.74      383.43     10.82 o 
   5   3   6      805.62      780.33     15.45 o 
   6   3   6      742.09      694.33     23.63 o 
   7   3   6     1333.93     1354.23     24.84 o 
   8   3   6      849.16      864.63     23.73 o 
   9   3   6       83.71       71.17     10.14 o 
  10   3   6      250.85      191.20     18.96 o 
  11   3   6       14.64       32.77     12.84 o 
  12   3   6       32.73       38.25     17.15 o 
  13   3   6       59.54       51.84     16.50 o 
  14   3   6       44.26       25.36     27.08 o 
  15   3   6        0.03        0.33     21.75 o 
   0   4   6      118.97      156.89     11.64 o 
   1   4   6      233.19      258.09     11.36 o 
   2   4   6     7056.02     7274.61    103.04 o 
   3   4   6     1060.13     1129.25     22.40 o 
   4   4   6      432.88      494.07     11.04 o 
   5   4   6     2194.34     2172.88     31.68 o 
   6   4   6     2458.10     2405.39     34.14 o 
   7   4   6      144.26      150.90     11.80 o 
   8   4   6      306.56      333.47     13.50 o 
   9   4   6        4.05       -0.17      6.78 o 
  10   4   6       75.97       71.26     13.73 o 
  11   4   6      260.54      263.27     23.22 o 
  12   4   6       20.91       36.40     15.90 o 
  13   4   6      141.95      120.12     52.24 o 
  14   4   6        9.29       17.73     17.80 o 
   1   5   6     1169.95     1152.13     21.97 o 
   2   5   6     9778.93    10147.53    111.97 o 
   3   5   6     3338.94     3334.71     41.86 o 
   4   5   6      848.96      850.85     19.19 o 
   5   5   6     2519.03     2476.78     35.32 o 
   6   5   6      806.60      820.99     18.05 o 
   7   5   6       17.31        9.70      5.18 o 
   8   5   6       95.23      103.46     10.43 o 
   9   5   6     2432.91     2452.25     52.22 o 
  10   5   6        6.08       10.75      7.65 o 
  11   5   6       11.87       10.04     14.69 o 
  12   5   6       91.39      119.36     23.17 o 
  13   5   6       80.34       42.04     19.51 o 
  14   5   6       26.02       18.83     21.47 o 
   0   6   6     1825.84     1816.67     41.19 o 
   1   6   6      285.83      357.51     11.97 o 
   2   6   6      137.60      133.36      7.27 o 
   3   6   6        6.30        1.73      4.01 o 
   4   6   6       13.31       14.79      4.41 o 
   5   6   6       19.74       13.50      5.03 o 
   6   6   6      175.32      182.89      9.89 o 
   7   6   6      271.10      247.30     12.67 o 
   8   6   6      102.22       98.83     10.77 o 
   9   6   6       83.59       69.83      9.77 o 
  10   6   6        1.58       -7.49      7.49 o 
  11   6   6       43.48       38.84     12.64 o 
  12   6   6       41.33       46.67     17.46 o 
  13   6   6       15.55       35.70     13.31 o 
  14   6   6        3.59        9.61     15.20 o 
   1   7   6       39.90       43.37      4.57 o 
   2   7   6      157.63      148.73      7.08 o 
   3   7   6        1.04       -1.62      3.34 o 
   4   7   6      101.08       98.71      6.84 o 
   5   7   6     1748.18     1701.64     27.43 o 
   6   7   6     1498.00     1474.42     27.25 o 
   7   7   6      119.97       99.06     10.84 o 
   8   7   6     1198.97     1144.44     30.99 o 
   9   7   6      804.34      754.08     26.45 o 
  10   7   6       30.58       35.48     10.37 o 
  11   7   6       31.60       24.64     11.31 o 
  12   7   6      119.17      119.59     21.75 o 
  13   7   6       23.93       26.77     15.01 o 
   0   8   6        7.03        7.53      5.35 o 
   1   8   6      318.29      315.83     10.03 o 
   2   8   6     1816.30     1941.60     27.91 o 
   3   8   6       19.36       12.21      4.38 o 
   4   8   6      828.31      794.23     19.70 o 
   5   8   6      302.83      305.05     13.52 o 
   6   8   6     2313.59     2259.50     41.52 o 
   7   8   6      290.31      279.52     17.00 o 
   8   8   6        4.23        0.51      7.41 o 
   9   8   6        0.01       -3.09      8.09 o 
  10   8   6        0.09       -8.31      8.31 o 
  11   8   6        0.47       -3.62     10.48 o 
  12   8   6       61.06      109.29     18.98 o 
  13   8   6       27.35       19.35     14.73 o 
   1   9   6      143.79      163.60      8.70 o 
   2   9   6       22.52       21.93      5.60 o 
   3   9   6      350.90      338.01     18.80 o 
   4   9   6       47.72       42.86      7.73 o 
   5   9   6      269.57      288.16     13.85 o 
   6   9   6      295.29      280.27     15.72 o 
   7   9   6      333.94      353.82     19.53 o 
   8   9   6       84.34       80.66     14.19 o 
   9   9   6        0.04        8.08      9.16 o 
  10   9   6       18.51       38.52     11.33 o 
  11   9   6        1.49       -4.80     10.44 o 
  12   9   6        0.66       -1.17     11.60 o 
   0  10   6     1592.99     1573.63     36.30 o 
   1  10   6      945.95      910.23     21.45 o 
   2  10   6       73.40       45.85      7.35 o 
   3  10   6      420.96      427.37     17.51 o 
   4  10   6       20.17       14.32      6.45 o 
   5  10   6       29.26       28.13      7.98 o 
   6  10   6        3.49       -2.82      6.94 o 
   7  10   6        0.89       -2.76      7.30 o 
   8  10   6        4.93       -7.82      8.43 o 
   9  10   6        3.62        2.39      9.29 o 
  10  10   6        0.05        1.37      9.71 o 
  11  10   6      119.45      143.06     17.05 o 
  12  10   6      104.77      122.22     28.22 o 
   1  11   6      243.71      239.56     12.50 o 
   2  11   6       83.32      103.26     10.71 o 
   3  11   6       71.46       74.74      9.21 o 
   4  11   6      219.53      189.52     12.79 o 
   5  11   6      217.80      194.49     14.47 o 
   6  11   6       25.33        7.13      7.74 o 
   7  11   6      229.68      247.58     17.40 o 
   8  11   6      130.36      122.16     14.83 o 
   9  11   6        7.58        5.47      9.89 o 
  10  11   6       69.91       42.75     12.86 o 
  11  11   6       12.57       -2.14     11.70 o 
   0  12   6      155.39      183.88     20.33 o 
   1  12   6       31.52       28.29      9.83 o 
   2  12   6      126.27      158.72     13.90 o 
   3  12   6      327.64      339.32     18.69 o 
   4  12   6      344.49      367.69     21.92 o 
   5  12   6       10.61        1.16      8.11 o 
   6  12   6       37.15       19.65      9.09 o 
   7  12   6       18.89       22.03      9.47 o 
   8  12   6       16.24       14.31     10.44 o 
   9  12   6      129.03      136.35     17.10 o 
  10  12   6      180.96      187.96     20.15 o 
   1  13   6       37.52       16.53      9.38 o 
   2  13   6      109.56       82.43     11.16 o 
   3  13   6        9.52        9.20      8.28 o 
   4  13   6        0.38       -2.99      8.24 o 
   5  13   6       10.35       10.72      8.75 o 
   6  13   6       96.63       78.22     12.19 o 
   7  13   6      132.80      148.68     15.56 o 
   8  13   6       29.40       26.63     11.16 o 
   9  13   6       63.56       44.64     18.32 o 
   0  14   6      865.25      963.87     86.62 o 
   1  14   6      160.25      112.92     15.30 o 
   2  14   6      180.46      178.56     16.59 o 
   3  14   6        1.24        1.20      9.16 o 
   4  14   6       90.23       79.35     14.65 o 
   5  14   6      106.06      128.57     15.40 o 
   6  14   6        0.82        5.36      9.96 o 
   7  14   6       11.93        9.01     10.73 o 
   8  14   6        9.73       10.12     10.54 o 
   1  15   6       26.07       36.66     14.68 o 
   2  15   6       81.16       50.67     13.85 o 
   3  15   6      116.99      157.39     19.06 o 
   4  15   6       64.09       54.83     13.09 o 
   5  15   6        2.49        8.51     10.19 o 
   6  15   6        4.97       -2.23     10.13 o 
   0  16   6        1.30        9.45     20.37 o 
   1  16   6        0.42       -2.80     13.58 o 
   2  16   6       34.41       30.86     13.12 o 
   3  16   6        2.24       14.58     12.43 o 
   1   1   7     5456.63     5368.74     85.97 o 
   2   1   7     2303.74     2349.06     46.48 o 
   3   1   7      290.85      255.78     10.80 o 
   4   1   7     4708.56     4609.65     68.88 o 
   5   1   7      343.63      337.52     11.19 o 
   6   1   7      713.56      693.79     16.01 o 
   7   1   7      763.50      725.68     21.42 o 
   8   1   7       35.90       36.21     13.44 o 
   9   1   7        0.03       -9.09      9.09 o 
  10   1   7     1336.89     1403.59     49.69 o 
  11   1   7       60.99       42.12     13.38 o 
  12   1   7        0.04      -14.94     14.94 o 
  13   1   7      193.84      242.29     31.73 o 
  14   1   7       35.58       20.32     22.66 o 
  15   1   7        5.82       12.74     19.90 o 
   0   2   7      437.87      446.97     33.37 o 
   1   2   7     2107.77     2239.62     60.99 o 
   2   2   7       75.72       80.43      8.00 o 
   3   2   7      290.99      313.54     11.12 o 
   4   2   7     2982.02     2886.01     39.86 o 
   5   2   7      108.09      129.09      7.77 o 
   6   2   7      583.50      594.95     15.70 o 
   7   2   7      126.84      145.56     10.41 o 
   8   2   7        5.84       -2.15      5.55 o 
   9   2   7      161.72      157.51     14.07 o 
  10   2   7      741.64      726.98     37.69 o 
  11   2   7        7.61       -8.19     13.22 o 
  12   2   7        0.01       12.94     15.07 o 
  13   2   7        7.19       -7.34     15.61 o 
  14   2   7       81.65      100.92     20.37 o 
   1   3   7      558.13      550.10     16.32 o 
   2   3   7      808.85     1021.06     20.54 o 
   3   3   7        1.11       -2.84      3.43 o 
   4   3   7     3525.25     3563.84     58.94 o 
   5   3   7     1167.84     1070.20     20.84 o 
   6   3   7      576.84      615.36     16.56 o 
   7   3   7      430.35      445.10     14.25 o 
   8   3   7     1633.81     1561.22     36.76 o 
   9   3   7      643.11      667.18     24.16 o 
  10   3   7        0.25       -4.87     11.44 o 
  11   3   7       94.97       90.45     28.40 o 
  12   3   7      105.82      103.13     20.63 o 
  13   3   7      248.06      327.38     28.34 o 
  14   3   7       11.78        6.07     20.10 o 
   0   4   7    21394.38    22349.13    793.90 o 
   1   4   7      383.62      310.49     11.98 o 
   2   4   7     7151.06     7362.64     97.81 o 
   3   4   7      826.52      747.52     14.69 o 
   4   4   7     2703.16     2585.88     31.62 o 
   5   4   7      268.39      282.18     10.69 o 
   6   4   7       55.11       57.93      7.26 o 
   7   4   7       42.48       53.08      9.29 o 
   8   4   7      974.59      901.42     23.03 o 
   9   4   7        4.65        3.71      8.27 o 
  10   4   7        4.42       -6.29      9.87 o 
  11   4   7      128.73      157.28     36.10 o 
  12   4   7        5.22       -3.64     12.17 o 
  13   4   7        0.47        2.38     13.35 o 
  14   4   7        0.96        5.22     17.60 o 
   1   5   7     1709.59     1566.84     32.43 o 
   2   5   7      646.54      679.85     16.05 o 
   3   5   7     1289.54     1177.77     23.26 o 
   4   5   7       91.03       78.63      6.36 o 
   5   5   7     1443.99     1464.44     30.21 o 
   6   5   7       88.96       86.20      8.43 o 
   7   5   7        1.24        2.35      5.60 o 
   8   5   7      493.69      479.29     18.45 o 
   9   5   7      281.16      310.18     17.52 o 
  10   5   7       48.54       52.59     11.40 o 
  11   5   7        1.23       10.67     10.17 o 
  12   5   7        0.01        8.31     12.56 o 
  13   5   7        0.06       15.14     16.25 o 
  14   5   7        1.57       24.21     19.69 o 
   0   6   7      333.29      322.92     18.29 o 
   1   6   7        2.00        6.38      3.94 o 
   2   6   7     8532.99     8485.69     97.28 o 
   3   6   7     1004.02      979.42     19.35 o 
   4   6   7       14.86       24.29      7.01 o 
   5   6   7        1.37        0.74      4.97 o 
   6   6   7      430.36      383.00     14.75 o 
   7   6   7       98.24       82.28      9.40 o 
   8   6   7       54.56       51.07     11.62 o 
   9   6   7        0.50       -3.05      7.78 o 
  10   6   7       58.59       51.19     10.18 o 
  11   6   7       22.64       11.77      9.71 o 
  12   6   7      539.81      543.46     29.23 o 
  13   6   7      117.16      105.27     17.69 o 
  14   6   7        0.64       -0.68     15.70 o 
   1   7   7     1532.73     1470.86     22.48 o 
   2   7   7        0.10       -1.39      4.15 o 
   3   7   7      323.61      334.46     12.18 o 
   4   7   7      548.50      567.08     16.91 o 
   5   7   7      477.31      472.46     17.80 o 
   6   7   7      105.51      108.26     10.05 o 
   7   7   7      268.36      301.35     15.74 o 
   8   7   7        0.05        4.43      6.86 o 
   9   7   7       35.50       33.83      9.00 o 
  10   7   7       53.27       41.97     10.98 o 
  11   7   7        0.06       -9.26      9.26 o 
  12   7   7       27.50       32.88     14.64 o 
  13   7   7        0.92        1.24     13.42 o 
   0   8   7        2.34        6.48      5.62 o 
   1   8   7       83.58       59.23      5.77 o 
   2   8   7     1647.57     1590.46     26.68 o 
   3   8   7     1000.26      918.49     19.04 o 
   4   8   7        8.15        1.31      4.56 o 
   5   8   7     1051.66      970.33     21.38 o 
   6   8   7       12.30       20.84      7.10 o 
   7   8   7      342.87      369.84     18.87 o 
   8   8   7      244.10      242.04     16.99 o 
   9   8   7       15.27        9.47     10.09 o 
  10   8   7        0.12       -2.54      8.69 o 
  11   8   7       28.69       28.34     19.72 o 
  12   8   7       34.73       40.69     16.83 o 
  13   8   7       20.31      -14.68     14.68 o 
   1   9   7        8.42        8.51      4.73 o 
   2   9   7        5.07        6.92      5.20 o 
   3   9   7      141.89      120.46      9.56 o 
   4   9   7      320.48      335.70     16.06 o 
   5   9   7      212.59      233.07     12.92 o 
   6   9   7       20.14       33.44      8.01 o 
   7   9   7       21.52       22.54      9.07 o 
   8   9   7      277.43      286.02     18.84 o 
   9   9   7      408.92      374.92     21.73 o 
  10   9   7      100.22       89.48     13.52 o 
  11   9   7       70.38       78.44     14.68 o 
  12   9   7       14.24       21.06     13.48 o 
   0  10   7      868.64      821.20     30.26 o 
   1  10   7       44.52       35.25      7.08 o 
   2  10   7       78.06       85.63      9.06 o 
   3  10   7      305.32      320.25     14.48 o 
   4  10   7      641.14      638.38     21.35 o 
   5  10   7       59.08       44.00      7.99 o 
   6  10   7      115.87      146.62     16.03 o 
   7  10   7       81.54       85.54     12.48 o 
   8  10   7      191.08      219.17     18.16 o 
   9  10   7        0.27        2.79     13.19 o 
  10  10   7       65.04       71.00     13.54 o 
  11  10   7        0.39        1.08     11.37 o 
   1  11   7       79.78       72.45     12.01 o 
   2  11   7      427.33      416.58     19.21 o 
   3  11   7      279.41      300.72     19.19 o 
   4  11   7      632.36      621.47     27.65 o 
   5  11   7        0.66       -4.43      6.92 o 
   6  11   7       99.55       92.77     11.66 o 
   7  11   7       85.43       66.58     12.18 o 
   8  11   7        0.03        0.07     10.77 o 
   9  11   7        0.37        4.11      9.94 o 
  10  11   7      112.80      106.68     15.78 o 
  11  11   7      112.26      135.80     17.95 o 
   0  12   7      139.05      129.57     17.93 o 
   1  12   7        7.41       -4.48      8.08 o 
   2  12   7        3.08       11.63      8.43 o 
   3  12   7      115.63      121.10     11.21 o 
   4  12   7        4.80        0.38      7.24 o 
   5  12   7       53.10       43.86     10.14 o 
   6  12   7        0.11       -7.81      7.81 o 
   7  12   7       85.53       74.77     11.97 o 
   8  12   7       63.02       36.70     11.74 o 
   9  12   7        0.69       10.69     11.48 o 
  10  12   7        0.55       11.90     11.90 o 
   1  13   7       94.13      106.75     14.06 o 
   2  13   7        1.00        0.59      8.08 o 
   3  13   7       67.58       67.30     11.71 o 
   4  13   7      203.68      235.91     18.65 o 
   5  13   7        0.00       -2.97      8.79 o 
   6  13   7      136.40      150.22     15.21 o 
   7  13   7       75.54       81.22     12.93 o 
   8  13   7       24.77       17.49     12.12 o 
   9  13   7        0.61        0.93     11.61 o 
   0  14   7       25.13       25.78     17.46 o 
   1  14   7       44.70       35.93     11.66 o 
   2  14   7        4.90        9.38      9.87 o 
   3  14   7       18.83        5.26     11.09 o 
   4  14   7       29.80       36.57     12.65 o 
   5  14   7       35.92       32.07     11.76 o 
   6  14   7       41.27       41.45     11.44 o 
   7  14   7        4.83        4.59     10.29 o 
   1  15   7        9.62        4.58     12.03 o 
   2  15   7       45.72       61.02     14.80 o 
   3  15   7        9.50        1.22     11.09 o 
   4  15   7      105.26      104.68     25.80 o 
   5  15   7       45.81       64.68     15.60 o 
   0  16   7      388.38      432.02     44.51 o 
   1  16   7       11.54        9.38     12.54 o 
   2  16   7      196.60      220.88     30.01 o 
   0   0   8      210.95      186.94     24.52 o 
   1   0   8     4484.70     4040.85     99.44 o 
   2   0   8     1402.29     1221.08     33.60 o 
   3   0   8     1798.33     1928.76     45.92 o 
   4   0   8     3693.24     3310.48     83.50 o 
   5   0   8     6701.11     7581.94    169.49 o 
   6   0   8     2787.72     2970.23     79.56 o 
   7   0   8     2377.87     2465.89     73.61 o 
   8   0   8     1405.24     1360.24     71.33 o 
   9   0   8       39.31       49.01     20.10 o 
  10   0   8      931.27      984.21     50.44 o 
  11   0   8      339.50      378.07     54.99 o 
  12   0   8      251.29      201.64     48.51 o 
  13   0   8      434.21      330.00     60.45 o 
  14   0   8        2.05       46.93     35.58 o 
   1   1   8       12.01       17.58      5.20 o 
   2   1   8       53.01       77.18     11.06 o 
   3   1   8     2037.75     2037.17     33.22 o 
   4   1   8     2363.36     2376.56     41.72 o 
   5   1   8      248.87      250.62      9.87 o 
   6   1   8       45.62       48.89      6.98 o 
   7   1   8      722.92      723.85     20.00 o 
   8   1   8      501.10      499.54     20.67 o 
   9   1   8      302.45      298.24     21.45 o 
  10   1   8      565.31      554.09     30.05 o 
  11   1   8       61.62       53.48     16.94 o 
  12   1   8       16.58      -10.71     38.60 o 
  13   1   8       11.57        7.66     21.48 o 
  14   1   8       73.82      117.17     32.79 o 
   0   2   8      307.68      302.56     24.13 o 
   1   2   8     1899.92     1747.68     42.21 o 
   2   2   8      119.10      130.33     12.51 o 
   3   2   8      521.21      519.22     16.23 o 
   4   2   8     1012.66     1111.87     20.89 o 
   5   2   8      520.08      544.78     16.85 o 
   6   2   8      109.31      122.53     14.93 o 
   7   2   8        3.86        2.46      6.80 o 
   8   2   8      989.41      900.75     26.58 o 
   9   2   8      205.47      200.27     18.08 o 
  10   2   8      907.12      926.10     51.97 o 
  11   2   8        3.38        0.64     12.10 o 
  12   2   8       52.08       58.21     18.47 o 
  13   2   8      252.13      274.84     75.17 o 
  14   2   8       10.45       -7.86     21.36 o 
   1   3   8       32.66       57.16      9.42 o 
   2   3   8        3.13       -2.27      3.95 o 
   3   3   8     3189.56     3196.08     43.83 o 
   4   3   8     2216.81     2572.73     37.79 o 
   5   3   8      409.16      386.75     11.94 o 
   6   3   8      495.15      493.70     16.89 o 
   7   3   8     1575.90     1424.70     30.86 o 
   8   3   8       25.09       17.34     12.19 o 
   9   3   8        9.56       -4.39      8.82 o 
  10   3   8        5.75       16.29     15.08 o 
  11   3   8       64.32       52.24     16.61 o 
  12   3   8       45.74       18.28     16.96 o 
  13   3   8       26.26       16.16     18.17 o 
  14   3   8       32.39       21.68     17.23 o 
   0   4   8     9920.44     9661.88    212.08 o 
   1   4   8      295.53      273.17     12.94 o 
   2   4   8        1.07       -0.13      5.22 o 
   3   4   8       89.77       63.97      6.48 o 
   4   4   8     3684.61     3578.73     46.05 o 
   5   4   8        1.96       -0.97      4.32 o 
   6   4   8      248.94      254.45     15.66 o 
   7   4   8      323.68      292.23     13.13 o 
   8   4   8      463.04      468.42     18.76 o 
   9   4   8       16.15       22.40     10.41 o 
  10   4   8        3.43       14.83     12.79 o 
  11   4   8       35.03       28.46     15.51 o 
  12   4   8      417.36      411.54     36.25 o 
  13   4   8        4.59       17.00     14.36 o 
  14   4   8       90.00       87.65     20.42 o 
   1   5   8     8431.42     8619.67    122.75 o 
   2   5   8      447.54      396.07     14.29 o 
   3   5   8     4241.11     4328.74     58.72 o 
   4   5   8       23.08       24.25      5.81 o 
   5   5   8     2130.97     2148.39     36.77 o 
   6   5   8      214.65      197.78     11.68 o 
   7   5   8       26.03       24.79      8.60 o 
   8   5   8      199.34      196.59     13.30 o 
   9   5   8        4.23       -2.51      6.74 o 
  10   5   8        0.68       -1.11      8.38 o 
  11   5   8      120.22      107.16     20.63 o 
  12   5   8        0.86       20.84     13.84 o 
  13   5   8       91.11      115.48     20.36 o 
  14   5   8       16.14       26.43     19.80 o 
   0   6   8        2.36       -1.45      6.62 o 
   1   6   8      297.59      336.53     12.06 o 
   2   6   8      143.76      142.41      9.02 o 
   3   6   8        4.62        9.67      5.38 o 
   4   6   8     1046.24     1026.99     29.53 o 
   5   6   8       42.83       28.50      7.01 o 
   6   6   8      421.88      455.92     17.03 o 
   7   6   8        7.75        6.55      6.94 o 
   8   6   8      318.94      332.10     17.61 o 
   9   6   8       35.89       39.05      9.78 o 
  10   6   8       42.72       27.99     10.61 o 
  11   6   8        0.32        5.26     11.15 o 
  12   6   8       12.06       -0.68     11.60 o 
  13   6   8       27.51       57.80     17.57 o 
   1   7   8      330.93      384.70     13.09 o 
   2   7   8      137.74      145.41      9.26 o 
   3   7   8      195.05      181.24      9.91 o 
   4   7   8       28.36       28.93      6.57 o 
   5   7   8      939.47      913.48     22.27 o 
   6   7   8     1161.96     1083.51     26.28 o 
   7   7   8      754.45      826.60     30.99 o 
   8   7   8      428.27      412.19     23.31 o 
   9   7   8      117.68      104.34     11.74 o 
  10   7   8       30.26       20.80     10.55 o 
  11   7   8        6.41        4.85     10.78 o 
  12   7   8        0.66      -10.64     12.54 o 
  13   7   8       11.68       -5.29     17.27 o 
   0   8   8     3672.55     3546.19     80.85 o 
   1   8   8       37.15       30.94      8.31 o 
   2   8   8      601.36      599.46     15.07 o 
   3   8   8       18.81       10.94      5.66 o 
   4   8   8     3984.17     4039.47     53.81 o 
   5   8   8      744.46      672.18     19.53 o 
   6   8   8       22.88       24.73      7.04 o 
   7   8   8        7.21        4.94      6.54 o 
   8   8   8      465.48      472.78     20.43 o 
   9   8   8       13.56       16.29      9.40 o 
  10   8   8       80.38       88.92     13.68 o 
  11   8   8      163.61      137.66     17.81 o 
  12   8   8       63.07       46.06     16.69 o 
   1   9   8       16.82       10.77      6.34 o 
   2   9   8      102.36       83.24     10.94 o 
   3   9   8        3.54        3.28      5.74 o 
   4   9   8       90.21       78.03      9.11 o 
   5   9   8       77.60       51.60     11.50 o 
   6   9   8        7.37       -0.87      7.25 o 
   7   9   8      132.68      162.22     15.86 o 
   8   9   8      112.84      101.42     13.09 o 
   9   9   8       92.36       68.39     12.35 o 
  10   9   8       41.71       38.10     11.68 o 
  11   9   8       12.13        8.61     11.18 o 
  12   9   8       51.05       36.26     16.79 o 
   0  10   8     1144.24     1130.08     36.86 o 
   1  10   8      443.68      468.91     18.22 o 
   2  10   8      679.12      635.80     25.51 o 
   3  10   8        2.03       -1.25      6.17 o 
   4  10   8       18.85       12.83      6.59 o 
   5  10   8      208.91      208.71     14.32 o 
   6  10   8       16.33        6.41      8.30 o 
   7  10   8        0.27        1.65      8.88 o 
   8  10   8       48.54       41.76     11.52 o 
   9  10   8        1.18       -7.47      9.39 o 
  10  10   8       33.93       16.16     11.53 o 
  11  10   8      125.20      122.35     16.96 o 
   1  11   8        4.43        0.72      6.73 o 
   2  11   8        7.96        6.14      7.90 o 
   3  11   8       66.91       71.19     10.95 o 
   4  11   8       46.23       29.25      9.51 o 
   5  11   8       18.57       22.52      8.35 o 
   6  11   8        8.64       21.83      9.02 o 
   7  11   8       53.00       64.09     13.06 o 
   8  11   8        2.02       -1.61      9.31 o 
   9  11   8       21.88       31.99     12.05 o 
  10  11   8        2.18        5.26     11.32 o 
   0  12   8       37.88       28.84     13.12 o 
   1  12   8      437.19      419.76     22.95 o 
   2  12   8       95.55      111.13     13.77 o 
   3  12   8      226.62      237.99     17.59 o 
   4  12   8       20.54       25.42      9.29 o 
   5  12   8        8.03        8.90      9.17 o 
   6  12   8      539.45      560.31     26.12 o 
   7  12   8       28.32       31.69     11.57 o 
   8  12   8      135.06      187.34     20.68 o 
   9  12   8       46.48       33.97     12.49 o 
   1  13   8      117.22       85.85     20.70 o 
   2  13   8        8.38        7.17      9.48 o 
   3  13   8       37.55       20.57     10.04 o 
   4  13   8       82.06       71.33     18.85 o 
   5  13   8      119.55      125.27     17.17 o 
   6  13   8       22.87       35.05     12.34 o 
   7  13   8        2.53       -9.44      9.44 o 
   8  13   8       48.58       50.29     14.10 o 
   0  14   8       27.02       20.71     18.39 o 
   1  14   8      491.10      512.38     27.32 o 
   2  14   8      110.48      138.97     15.74 o 
   3  14   8       55.96       62.70     14.21 o 
   4  14   8       24.82       27.21     12.57 o 
   5  14   8        0.18        6.59     11.67 o 
   6  14   8        5.63        5.88     12.41 o 
   7  14   8       80.74       74.77     16.50 o 
   1  15   8        9.53        6.76     12.67 o 
   2  15   8       90.65       78.36     15.70 o 
   3  15   8      202.76      218.98     22.29 o 
   4  15   8        4.53        3.47     12.54 o 
   5  15   8        3.24       12.01     13.81 o 
   0  16   8        1.58       22.61     21.98 o 
   1   1   9      754.27      751.33     23.10 o 
   2   1   9      453.53      425.71     16.77 o 
   3   1   9      760.40      629.93     16.53 o 
   4   1   9      254.98      324.50     13.78 o 
   5   1   9     3875.80     3765.96     50.77 o 
   6   1   9      792.38      818.17     20.35 o 
   7   1   9       96.03      118.03     12.07 o 
   8   1   9      129.51      144.24     15.78 o 
   9   1   9     2683.51     2630.77     96.32 o 
  10   1   9       21.85       44.22     16.67 o 
  11   1   9       33.57       54.52     21.59 o 
  12   1   9        6.17        2.39     18.99 o 
  13   1   9       14.45       27.41     24.31 o 
  14   1   9        0.20      -20.16     21.63 o 
   0   2   9       10.52       14.92      7.38 o 
   1   2   9     1253.28     1193.94     30.11 o 
   2   2   9       22.30       29.22      7.44 o 
   3   2   9     1631.43     1693.48     29.91 o 
   4   2   9       33.88       32.07      5.08 o 
   5   2   9      147.00      153.97      8.85 o 
   6   2   9       59.93       45.90      7.67 o 
   7   2   9      484.95      490.00     28.15 o 
   8   2   9      245.62      262.73     16.07 o 
   9   2   9      232.05      233.78     22.44 o 
  10   2   9        1.78        5.63     10.73 o 
  11   2   9       44.96       55.01     25.58 o 
  12   2   9        0.72       15.69     20.54 o 
  13   2   9       28.23       12.25     22.05 o 
  14   2   9        1.53      -16.14     21.37 o 
   1   3   9      716.59      695.53     19.43 o 
   2   3   9      159.61      225.52     11.79 o 
   3   3   9     9505.35     9555.63    111.70 o 
   4   3   9        1.13        3.88      4.72 o 
   5   3   9      387.79      424.12     14.37 o 
   6   3   9      175.05      183.58     11.95 o 
   7   3   9     1808.74     1836.74     36.64 o 
   8   3   9      618.15      649.63     23.88 o 
   9   3   9      536.53      552.10     26.80 o 
  10   3   9       28.58       -4.53     11.18 o 
  11   3   9      116.42       60.98     48.09 o 
  12   3   9       21.93        7.11     26.46 o 
  13   3   9       26.80       -5.15     19.61 o 
  14   3   9        8.56       20.73     23.57 o 
   0   4   9      125.56      136.72     17.77 o 
   1   4   9       60.98       87.18     14.67 o 
   2   4   9     1450.71     1583.52     30.73 o 
   3   4   9      667.96      643.20     16.33 o 
   4   4   9       21.47       13.61      5.42 o 
   5   4   9        3.21       -4.68      4.83 o 
   6   4   9       52.61       74.75      9.15 o 
   7   4   9      366.94      387.45     17.38 o 
   8   4   9      259.93      247.17     16.58 o 
   9   4   9        0.11       -7.02      8.57 o 
  10   4   9      264.49      237.34     32.64 o 
  11   4   9      396.41      378.48     62.47 o 
  12   4   9       51.87       35.73     26.05 o 
  13   4   9        9.13       22.48     32.58 o 
  14   4   9       30.15        1.20     19.28 o 
   1   5   9     3969.83     3741.32     70.35 o 
   2   5   9       48.60       54.03      8.11 o 
   3   5   9       13.44       12.69      4.94 o 
   4   5   9       94.93       94.10      9.44 o 
   5   5   9     1472.59     1419.60     28.77 o 
   6   5   9      404.33      345.56     13.52 o 
   7   5   9      423.89      444.26     17.24 o 
   8   5   9      262.51      265.13     15.70 o 
   9   5   9       35.40       34.53      9.38 o 
  10   5   9       52.20       41.51     13.47 o 
  11   5   9       68.16       75.00     17.83 o 
  12   5   9       47.09       62.32     27.42 o 
  13   5   9        9.97       14.46     13.68 o 
   0   6   9      185.03      166.03     21.92 o 
   1   6   9     3068.34     2827.75     58.83 o 
   2   6   9      342.56      368.55     14.98 o 
   3   6   9      212.26      174.38     10.64 o 
   4   6   9     1064.09     1100.02     24.64 o 
   5   6   9     1403.97     1381.61     29.07 o 
   6   6   9      953.18      972.83     24.62 o 
   7   6   9      671.97      650.78     20.96 o 
   8   6   9        1.55       -1.30      7.24 o 
   9   6   9      497.42      431.74     20.93 o 
  10   6   9       59.15       50.48     12.16 o 
  11   6   9       66.22       40.07     20.48 o 
  12   6   9        1.64        5.21     13.66 o 
  13   6   9       68.03       73.13     27.32 o 
   1   7   9     3449.96     3346.64     60.57 o 
   2   7   9        1.69        5.06      6.14 o 
   3   7   9       37.25       24.24      7.55 o 
   4   7   9       33.88       24.62      8.29 o 
   5   7   9      488.76      539.61     18.75 o 
   6   7   9       21.31       17.82      7.32 o 
   7   7   9      436.34      454.85     34.10 o 
   8   7   9        1.35       -2.97      8.00 o 
   9   7   9       22.67        3.73      8.62 o 
  10   7   9        6.33       13.77      9.10 o 
  11   7   9       15.21       24.05     12.20 o 
  12   7   9        2.50       -2.81     18.68 o 
  13   7   9        1.41       -3.37     16.54 o 
   0   8   9      432.65      413.93     38.99 o 
   1   8   9      352.65      404.08     19.15 o 
   2   8   9      858.16      902.93     27.69 o 
   3   8   9     1170.34     1125.39     26.11 o 
   4   8   9      224.47      258.89     14.20 o 
   5   8   9      992.12      971.36     30.21 o 
   6   8   9      435.92      461.59     18.65 o 
   7   8   9      269.38      252.31     18.91 o 
   8   8   9      143.08      136.07     13.17 o 
   9   8   9       91.19       89.50     11.89 o 
  10   8   9       19.51        6.50      9.70 o 
  11   8   9      205.19      234.11     21.79 o 
  12   8   9        2.55       12.20     14.57 o 
   1   9   9        2.61       -6.02      6.02 o 
   2   9   9      111.43      117.98     11.35 o 
   3   9   9     1154.91     1124.08     27.29 o 
   4   9   9       62.30       70.73      8.81 o 
   5   9   9      129.78       97.00     11.73 o 
   6   9   9       28.91       21.80      7.30 o 
   7   9   9      232.46      276.59     22.11 o 
   8   9   9      150.34      139.88     16.32 o 
   9   9   9       11.73        3.10      9.98 o 
  10   9   9        5.80        7.64     10.48 o 
  11   9   9       77.72       71.74     14.57 o 
  12   9   9       79.24       64.39     18.72 o 
   0  10   9       38.42       24.55     11.81 o 
   1  10   9      590.15      567.82     21.49 o 
   2  10   9        7.24        2.47      7.42 o 
   3  10   9       67.77       40.20      8.94 o 
   4  10   9      127.36      111.04     12.20 o 
   5  10   9       30.70       26.51      8.49 o 
   6  10   9       94.69      104.54     13.21 o 
   7  10   9       31.43       14.56      9.44 o 
   8  10   9        4.68       -2.51      9.33 o 
   9  10   9      102.37       70.90     13.79 o 
  10  10   9       74.17       62.18     15.48 o 
  11  10   9        0.51        9.39     11.93 o 
   1  11   9       17.54        5.99      8.05 o 
   2  11   9      101.86      104.71     13.72 o 
   3  11   9      133.11      124.05     13.30 o 
   4  11   9       17.00       12.25      9.01 o 
   5  11   9      376.75      394.98     24.03 o 
   6  11   9      195.53      197.36     19.45 o 
   7  11   9       62.09       40.29     12.31 o 
   8  11   9       53.93       66.42     14.26 o 
   9  11   9      351.75      379.74     23.96 o 
  10  11   9       15.19       15.13     14.28 o 
   0  12   9       35.38       44.05     14.25 o 
   1  12   9       28.76       24.05     10.84 o 
   2  12   9       13.40       15.60      9.80 o 
   3  12   9       78.08       76.49     11.76 o 
   4  12   9        3.62        6.95      8.95 o 
   5  12   9       54.34       41.51     13.79 o 
   6  12   9       26.54       36.32     12.79 o 
   7  12   9        0.01        1.30     10.77 o 
   8  12   9       20.87       20.40     11.80 o 
   9  12   9       13.45       11.52     11.94 o 
   1  13   9       74.07       74.60     13.57 o 
   2  13   9        0.01       -5.59      9.18 o 
   3  13   9        1.78        6.90      9.18 o 
   4  13   9        0.11        9.53     10.40 o 
   5  13   9      345.50      392.52     26.15 o 
   6  13   9      131.02      130.36     18.11 o 
   7  13   9        9.45       -4.13     13.74 o 
   8  13   9       61.72       67.94     15.63 o 
   0  14   9      155.96      104.21     41.80 o 
   1  14   9      167.00      203.93     24.96 o 
   2  14   9       53.81       46.58     11.84 o 
   3  14   9       13.71       20.45     12.55 o 
   4  14   9       12.93        6.96     11.87 o 
   5  14   9        0.05        3.19     11.40 o 
   6  14   9       21.22       19.42     13.66 o 
   1  15   9        0.35       10.04     13.95 o 
   2  15   9        2.49       -7.42      9.96 o 
   3  15   9       67.61       81.35     16.33 o 
   4  15   9        0.23       27.23     14.02 o 
   0   0  10      284.47      246.70     30.57 o 
   1   0  10       80.05      109.50     16.62 o 
   2   0  10     7129.49     6687.42     96.09 o 
   3   0  10      770.47      756.31     27.58 o 
   4   0  10      655.11      759.61     28.23 o 
   5   0  10      638.58      666.78     27.06 o 
   6   0  10     1370.08     1224.87     39.56 o 
   7   0  10       27.42       44.75     16.05 o 
   8   0  10        3.06      -15.38     17.94 o 
   9   0  10      130.73      111.80     34.01 o 
  10   0  10      180.62      167.23     26.59 o 
  11   0  10        1.02        6.17     17.70 o 
  12   0  10      829.49      936.88     83.99 o 
  13   0  10        4.07      -19.12     28.85 o 
  14   0  10       31.43       42.85     37.20 o 
   1   1  10      312.00      309.05     19.08 o 
   2   1  10      826.97      900.78     32.96 o 
   3   1  10      317.50      300.28     17.27 o 
   4   1  10     2217.07     2172.51     41.15 o 
   5   1  10        2.92        3.17      5.49 o 
   6   1  10        7.18        3.00      8.15 o 
   7   1  10      578.08      625.29     25.10 o 
   8   1  10     1639.57     1600.22     52.26 o 
   9   1  10       11.81        2.50     11.80 o 
  10   1  10      369.76      355.93     45.81 o 
  11   1  10        0.34      -11.81     41.26 o 
  12   1  10       14.35       37.79     38.58 o 
  13   1  10       18.17       -2.79     25.43 o 
  14   1  10       64.96       58.50     27.03 o 
   0   2  10     1528.36     1404.03     33.29 o 
   1   2  10      647.83      567.12     22.17 o 
   2   2  10     5008.16     4887.63     85.11 o 
   3   2  10      268.46      255.10     10.07 o 
   4   2  10     1789.00     1795.85     28.22 o 
   5   2  10        4.75        6.48      6.61 o 
   6   2  10      451.13      431.13     21.96 o 
   7   2  10       97.21      119.26     12.05 o 
   8   2  10      175.12      170.05     20.39 o 
   9   2  10      607.25      639.74     34.36 o 
  10   2  10      131.14      124.42     27.81 o 
  11   2  10       56.82       91.11     27.74 o 
  12   2  10      231.06      181.99     81.14 o 
  13   2  10       32.22        0.00     21.61 o 
  14   2  10       24.83       15.59     25.87 o 
   1   3  10       28.08       40.00      7.24 o 
   2   3  10     4388.30     4574.86     71.85 o 
   3   3  10       27.92       32.57      5.80 o 
   4   3  10     4000.38     3905.50     61.30 o 
   5   3  10       39.47       48.88      9.11 o 
   6   3  10      641.82      631.38     21.04 o 
   7   3  10       59.71       66.02      9.72 o 
   8   3  10      241.88      255.79     16.78 o 
   9   3  10      292.20      321.75     22.22 o 
  10   3  10       76.29      112.05     31.30 o 
  11   3  10        3.17       18.32     19.22 o 
  12   3  10      243.13      261.34     39.05 o 
  13   3  10        4.65       16.34     23.12 o 
  14   3  10      278.05      276.83     43.43 o 
   0   4  10      846.78      722.76     33.96 o 
   1   4  10        1.68        7.77      6.59 o 
   2   4  10      425.22      452.52     20.52 o 
   3   4  10      770.17      760.53     17.21 o 
   4   4  10     1226.83     1160.62     23.72 o 
   5   4  10      296.08      280.62     12.63 o 
   6   4  10      729.92      742.73     21.85 o 
   7   4  10      280.44      312.62     21.14 o 
   8   4  10       66.55       83.38     10.42 o 
   9   4  10        1.43       10.69      8.68 o 
  10   4  10      177.88      114.12     28.69 o 
  11   4  10       28.02       18.94     14.21 o 
  12   4  10       55.17       47.18     36.46 o 
  13   4  10       11.05      -19.43     21.11 o 
   1   5  10     1799.69     1775.59     42.38 o 
   2   5  10      671.53      734.13     31.64 o 
   3   5  10        1.53       -1.16      4.67 o 
   4   5  10     1749.92     1824.93     39.28 o 
   5   5  10      116.42      123.83     12.19 o 
   6   5  10      315.25      316.17     15.43 o 
   7   5  10      125.10      123.49     25.99 o 
   8   5  10      181.67      198.23     19.28 o 
   9   5  10        9.13       -8.28      8.28 o 
  10   5  10      421.52      477.10     34.68 o 
  11   5  10       22.90       25.94     17.27 o 
  12   5  10       11.93        8.35     13.19 o 
  13   5  10        5.31        6.62     19.31 o 
   0   6  10     1110.82     1157.68     47.91 o 
   1   6  10       15.34       19.39      8.42 o 
   2   6  10     1078.00     1144.85     34.00 o 
   3   6  10      254.70      259.58     15.33 o 
   4   6  10      441.41      418.90     17.19 o 
   5   6  10      154.06      156.18     11.65 o 
   6   6  10     1722.78     1675.10     44.92 o 
   7   6  10      199.54      229.72     15.12 o 
   8   6  10       17.02       13.40      9.03 o 
   9   6  10        3.18        9.07      9.68 o 
  10   6  10        0.75       -7.89     10.78 o 
  11   6  10        1.14        6.81     15.51 o 
  12   6  10       11.30       12.02     14.79 o 
  13   6  10        1.43       12.77     16.26 o 
   1   7  10       37.78       28.45      9.19 o 
   2   7  10     1142.46     1131.69     31.40 o 
   3   7  10        2.21       -0.07      6.36 o 
   4   7  10     1824.73     1703.15     39.83 o 
   5   7  10       30.90       24.24      7.49 o 
   6   7  10      110.07      127.73     11.44 o 
   7   7  10      189.73      159.64     12.79 o 
   8   7  10      136.11      111.70     13.04 o 
   9   7  10        1.55       -6.74      8.25 o 
  10   7  10        5.32       10.37     10.72 o 
  11   7  10       10.82      -12.04     12.04 o 
  12   7  10        0.84        4.58     14.15 o 
   0   8  10      556.54      558.54     36.54 o 
   1   8  10      100.13      103.31     14.10 o 
   2   8  10     1296.65     1265.41     34.13 o 
   3   8  10       32.65       23.02      7.95 o 
   4   8  10     1415.39     1429.08     34.37 o 
   5   8  10       53.18       41.54      9.36 o 
   6   8  10      312.63      318.98     16.55 o 
   7   8  10        1.85       -7.84      7.84 o 
   8   8  10      293.88      320.08     24.61 o 
   9   8  10       57.11       43.34     10.41 o 
  10   8  10      273.42      276.95     18.97 o 
  11   8  10        1.14        1.20     16.18 o 
  12   8  10        9.25        4.63     16.32 o 
   1   9  10       24.11        8.61      7.68 o 
   2   9  10       50.41       41.90      8.76 o 
   3   9  10        0.12        2.75      7.55 o 
   4   9  10      101.23      123.41     11.63 o 
   5   9  10      122.67      126.78     11.92 o 
   6   9  10       65.73       77.17     10.02 o 
   7   9  10       59.77       46.07     11.13 o 
   8   9  10      220.37      210.41     21.46 o 
   9   9  10       59.77       81.89     13.54 o 
  10   9  10        0.60        1.13     13.27 o 
  11   9  10       26.73        5.99     11.39 o 
   0  10  10      338.21      405.40     26.76 o 
   1  10  10       46.25       46.29      9.34 o 
   2  10  10      450.54      453.77     22.72 o 
   3  10  10        2.69       -6.52      6.94 o 
   4  10  10       54.07       44.88      9.84 o 
   5  10  10        0.22       -6.83      7.58 o 
   6  10  10        2.73       -0.84      9.08 o 
   7  10  10        0.49        6.29      9.48 o 
   8  10  10       51.61       55.48     12.23 o 
   9  10  10       55.63       69.82     13.40 o 
  10  10  10      228.40      268.19     21.28 o 
   1  11  10       11.81       13.70     10.62 o 
   2  11  10        6.68       -0.48      8.18 o 
   3  11  10        9.27       -1.91      7.91 o 
   4  11  10        0.71        5.97      8.20 o 
   5  11  10        3.09       11.59      8.72 o 
   6  11  10        7.72        1.29     10.12 o 
   7  11  10        2.03       -8.19      9.80 o 
   8  11  10       50.38       48.05     14.32 o 
   9  11  10        1.27       -6.40     10.54 o 
  10  11  10      151.31      175.52     25.79 o 
   0  12  10       73.64       63.23     20.73 o 
   1  12  10        2.98       -3.08      8.60 o 
   2  12  10      585.53      607.79     29.40 o 
   3  12  10       39.30       29.82     10.29 o 
   4  12  10       43.92       41.71     11.11 o 
   5  12  10        5.13       -9.53      9.53 o 
   6  12  10       12.44        8.61     10.90 o 
   7  12  10       13.80       21.36     12.39 o 
   8  12  10       95.35      119.42     17.77 o 
   9  12  10        0.95        0.85     12.78 o 
   1  13  10       15.64       25.38     13.23 o 
   2  13  10        6.91       24.29     11.50 o 
   3  13  10      105.42       92.02     13.47 o 
   4  13  10      162.88      160.61     18.97 o 
   5  13  10        0.07       -5.03     11.07 o 
   6  13  10        0.59        7.21     11.92 o 
   7  13  10       57.08       67.52     15.98 o 
   0  14  10       74.03       98.06     37.72 o 
   1  14  10        3.01        1.36     12.56 o 
   2  14  10      332.33      374.58     23.31 o 
   3  14  10       25.31       21.76     11.53 o 
   4  14  10       31.47       17.00     12.78 o 
   5  14  10       16.84       21.44     13.69 o 
   6  14  10        0.68        6.21     12.73 o 
   1  15  10       40.99       60.55     17.35 o 
   2  15  10       30.71       17.34     12.71 o 
   3  15  10       18.78       29.28     14.65 o 
   1   1  11     3184.52     3169.04     50.09 o 
   2   1  11      479.28      437.50     19.93 o 
   3   1  11       55.78       78.06      7.93 o 
   4   1  11       40.28       35.67      9.47 o 
   5   1  11     1128.96     1092.95     27.94 o 
   6   1  11      323.15      301.98     18.27 o 
   7   1  11       18.35       38.97     10.59 o 
   8   1  11      184.59      153.63     19.72 o 
   9   1  11      353.18      374.11     28.50 o 
  10   1  11        2.34        4.78     13.39 o 
  11   1  11        2.11      -14.15     14.62 o 
  12   1  11       11.19       -2.56     20.28 o 
  13   1  11       65.73       79.13     27.47 o 
  14   1  11       19.01       28.80     26.65 o 
   0   2  11      864.69      770.15     31.86 o 
   1   2  11       52.54       37.88      6.78 o 
   2   2  11      315.26      293.47     12.81 o 
   3   2  11       10.08       -1.56      4.95 o 
   4   2  11      871.95      833.85     32.19 o 
   5   2  11      413.67      413.49     16.18 o 
   6   2  11      408.31      419.86     32.49 o 
   7   2  11      179.03      155.36     15.62 o 
   8   2  11      149.03      128.02     19.18 o 
   9   2  11       23.08       11.75     13.14 o 
  10   2  11      319.29      396.13     30.31 o 
  11   2  11       32.67       10.26     24.18 o 
  12   2  11       32.24       13.75     20.91 o 
  13   2  11       17.66       -4.03     20.72 o 
   1   3  11      301.37      341.99     15.08 o 
   2   3  11      242.01      296.61     18.52 o 
   3   3  11       99.89      113.13      8.32 o 
   4   3  11        0.35       -5.26      5.26 o 
   5   3  11        2.28        4.00      7.85 o 
   6   3  11      764.16      736.54     22.27 o 
   7   3  11     2572.91     2555.34     52.90 o 
   8   3  11      481.49      474.48     45.13 o 
   9   3  11        9.94       28.10     14.44 o 
  10   3  11       39.74       18.16     18.04 o 
  11   3  11      151.24      194.91     31.71 o 
  12   3  11        0.08       25.49     21.69 o 
  13   3  11       39.92       76.38     27.77 o 
   0   4  11      455.62      423.65     38.41 o 
   1   4  11      603.04      545.89     19.43 o 
   2   4  11       13.27       20.94      7.34 o 
   3   4  11       59.24       38.56     16.12 o 
   4   4  11        0.01       -3.24      4.93 o 
   5   4  11       92.89      105.88      9.66 o 
   6   4  11        0.23       -6.66      6.66 o 
   7   4  11        9.77       13.68      7.71 o 
   8   4  11      163.03      144.19     15.64 o 
   9   4  11       38.13       35.51     12.97 o 
  10   4  11      254.12      209.23     25.98 o 
  11   4  11       11.79       50.69     23.09 o 
  12   4  11       10.75        0.59     20.05 o 
  13   4  11        0.67       11.01     22.00 o 
   1   5  11      533.66      494.86     21.64 o 
   2   5  11       23.63       11.73      7.73 o 
   3   5  11     1584.83     1561.68     32.47 o 
   4   5  11       62.91       46.56     11.21 o 
   5   5  11       19.65       32.17      8.21 o 
   6   5  11      115.97      141.74     13.33 o 
   7   5  11      350.42      309.76     16.56 o 
   8   5  11       30.61       22.93      8.62 o 
   9   5  11        0.56        2.56      9.09 o 
  10   5  11       29.74       28.20     20.43 o 
  11   5  11       54.08       32.72     17.81 o 
  12   5  11        3.74      -15.68     15.68 o 
  13   5  11       32.86       39.33     20.72 o 
   0   6  11      978.83     1092.67     47.51 o 
   1   6  11     1914.28     1791.12     45.10 o 
   2   6  11     2945.66     2903.79     62.43 o 
   3   6  11      894.56      833.58     37.13 o 
   4   6  11      541.00      527.46     21.85 o 
   5   6  11     1907.78     1952.55     43.92 o 
   6   6  11     2094.29     2115.20     42.45 o 
   7   6  11      384.99      376.17     18.57 o 
   8   6  11      179.39      189.61     15.06 o 
   9   6  11       35.12       12.47     10.70 o 
  10   6  11        3.11        6.38     14.66 o 
  11   6  11        0.15       -4.07     14.92 o 
  12   6  11      246.92      367.84     69.98 o 
   1   7  11      318.01      282.18     19.17 o 
   2   7  11      142.39      163.86     16.08 o 
   3   7  11      394.01      430.87     20.59 o 
   4   7  11        4.18       -2.79      7.14 o 
   5   7  11        4.55       10.08      8.16 o 
   6   7  11       30.19       28.80      8.64 o 
   7   7  11      154.96      144.10     13.70 o 
   8   7  11       92.35       74.30     13.57 o 
   9   7  11       20.92       26.31     11.61 o 
  10   7  11       32.34       21.78     12.33 o 
  11   7  11        8.56        5.42     16.13 o 
  12   7  11        7.00       11.25     16.16 o 
   0   8  11      204.39      209.60     25.71 o 
   1   8  11      686.78      639.28     28.21 o 
   2   8  11      424.18      426.72     24.05 o 
   3   8  11      459.65      498.86     20.71 o 
   4   8  11      396.40      382.81     18.86 o 
   5   8  11      118.91      117.92     15.69 o 
   6   8  11       40.71       27.77      9.02 o 
   7   8  11        0.06       -2.03      7.29 o 
   8   8  11       63.62       50.62     12.23 o 
   9   8  11       23.19       22.45     11.46 o 
  10   8  11       33.14       18.53     11.45 o 
  11   8  11        6.02       26.30     15.29 o 
   1   9  11       87.02       91.60     18.99 o 
   2   9  11      488.61      483.77     23.23 o 
   3   9  11      360.11      435.07     20.41 o 
   4   9  11       78.43       64.37     10.52 o 
   5   9  11        0.04       -1.36      7.46 o 
   6   9  11      246.04      288.23     18.56 o 
   7   9  11      338.55      347.65     20.65 o 
   8   9  11        7.09       -1.83      9.35 o 
   9   9  11        2.43       -0.75      9.14 o 
  10   9  11       98.75      161.62     19.95 o 
  11   9  11      285.17      276.51     29.58 o 
   0  10  11       49.13      101.69     26.34 o 
   1  10  11       14.50        9.92     16.32 o 
   2  10  11      471.37      445.16     23.27 o 
   3  10  11        2.56        4.75      7.78 o 
   4  10  11      357.93      351.80     18.13 o 
   5  10  11      119.92       93.29     12.57 o 
   6  10  11       42.65       44.85     12.10 o 
   7  10  11       33.05       35.84     11.92 o 
   8  10  11        9.96       18.15     12.04 o 
   9  10  11        0.03        6.27     11.69 o 
  10  10  11      180.89      187.68     19.27 o 
   1  11  11       26.40       31.47     10.79 o 
   2  11  11       71.31       62.96     12.50 o 
   3  11  11       40.34       16.78      9.32 o 
   4  11  11       47.98       36.26     10.27 o 
   5  11  11       55.91       82.84     16.89 o 
   6  11  11      140.84      168.35     18.51 o 
   7  11  11      159.71      164.02     18.81 o 
   8  11  11       94.72       75.14     17.73 o 
   9  11  11       36.53       47.55     14.57 o 
   0  12  11       78.08      100.04     24.27 o 
   1  12  11       10.05       13.83     10.43 o 
   2  12  11        4.83        2.49      9.65 o 
   3  12  11       24.48       15.41      9.79 o 
   4  12  11       19.72       13.32      9.41 o 
   5  12  11       21.50       24.62     12.44 o 
   6  12  11       70.52       51.86     17.39 o 
   7  12  11       36.12       22.71     16.34 o 
   8  12  11       16.32       11.36     13.19 o 
   1  13  11      136.07      161.08     31.31 o 
   2  13  11        1.33        6.04     10.22 o 
   3  13  11        3.82        2.39     15.24 o 
   4  13  11       48.77       59.79     14.88 o 
   5  13  11      242.41      226.78     22.42 o 
   6  13  11       59.64       57.99     15.35 o 
   7  13  11       15.13       12.76     13.91 o 
   0  14  11      289.46      236.40     57.23 o 
   1  14  11       23.82       21.46     15.61 o 
   2  14  11       11.57       15.32     11.25 o 
   3  14  11        1.88       -1.96     10.09 o 
   4  14  11      177.47      254.44     27.20 o 
   5  14  11      149.33      129.59     19.30 o 
   1  15  11        0.01        2.72     14.05 o 
   0   0  12       37.96       55.78     21.82 o 
   1   0  12     1273.31     1391.40     57.99 o 
   2   0  12      885.53      889.22     27.71 o 
   3   0  12       64.19       46.36     13.00 o 
   4   0  12      126.64      143.23     17.78 o 
   5   0  12       41.18       76.06     13.61 o 
   6   0  12      424.60      392.82     23.94 o 
   7   0  12       44.07       43.44     18.05 o 
   8   0  12      174.60      222.44     49.02 o 
   9   0  12      327.87      286.12     68.97 o 
  10   0  12      529.84      483.57     61.65 o 
  11   0  12      526.86      454.85     41.49 o 
  12   0  12       13.97       65.46     34.79 o 
  13   0  12       44.31      111.11     44.03 o 
   1   1  12     1778.92     1788.97     34.64 o 
   2   1  12      506.20      508.91     19.64 o 
   3   1  12     1230.96     1283.34     43.59 o 
   4   1  12       59.14       64.15      8.25 o 
   5   1  12        2.73       -1.76      6.28 o 
   6   1  12       99.18       89.40     12.28 o 
   7   1  12     1161.41     1206.25     70.87 o 
   8   1  12      600.52      579.38     32.99 o 
   9   1  12       84.56      126.17     22.68 o 
  10   1  12       23.37        5.02     14.85 o 
  11   1  12        3.10       -6.78     12.30 o 
  12   1  12        9.96       14.89     16.84 o 
  13   1  12       99.61      127.04     31.70 o 
   0   2  12      576.59      639.64     23.18 o 
   1   2  12     1314.81     1362.34     28.69 o 
   2   2  12      141.63      149.20     12.57 o 
   3   2  12     3485.11     3656.75     63.98 o 
   4   2  12        0.02        0.37      7.14 o 
   5   2  12       33.34       19.98     12.26 o 
   6   2  12       18.96        4.65      8.12 o 
   7   2  12      338.68      366.76     21.52 o 
   8   2  12      164.70      169.00     21.15 o 
   9   2  12      179.13      169.62     26.28 o 
  10   2  12      232.29      235.11     48.03 o 
  11   2  12      117.39      125.74     27.62 o 
  12   2  12        4.53      -16.59     47.55 o 
  13   2  12      125.66      130.42     32.21 o 
   1   3  12      122.42      110.24      9.70 o 
   2   3  12      106.94      126.91     10.31 o 
   3   3  12     5122.86     5179.23     82.07 o 
   4   3  12      750.38      780.36     47.72 o 
   5   3  12      271.01      272.90     18.44 o 
   6   3  12       28.26       37.07     10.62 o 
   7   3  12      248.83      232.73     22.70 o 
   8   3  12       77.67       50.11     13.29 o 
   9   3  12       71.40       83.10     18.48 o 
  10   3  12        3.73       -7.24     14.17 o 
  11   3  12      210.68      261.69     51.75 o 
  12   3  12        0.23       -4.67     20.95 o 
  13   3  12       74.62       70.41     28.25 o 
   0   4  12     1158.37     1215.98     47.96 o 
   1   4  12       22.66        5.72      7.06 o 
   2   4  12      158.97      163.25     12.72 o 
   3   4  12      142.22      136.03     10.09 o 
   4   4  12        7.46        5.60      6.28 o 
   5   4  12       59.85       53.64      9.19 o 
   6   4  12      244.27      215.39     17.86 o 
   7   4  12      191.33      192.17     18.08 o 
   8   4  12       10.98        3.77     10.15 o 
   9   4  12        0.13        1.98     11.59 o 
  10   4  12        3.48        1.57     14.45 o 
  11   4  12       16.95       -6.23     15.20 o 
  12   4  12       20.37       23.94     18.20 o 
  13   4  12       20.48       -7.48     18.37 o 
   1   5  12     1619.22     1614.36     41.74 o 
   2   5  12       23.11       24.16      8.32 o 
   3   5  12      155.61      152.53     11.54 o 
   4   5  12       53.78       40.33      9.24 o 
   5   5  12     3069.66     3059.44     58.56 o 
   6   5  12       54.06       59.51     11.16 o 
   7   5  12       26.57       29.55     11.42 o 
   8   5  12       66.23       87.22     15.06 o 
   9   5  12     1087.12     1168.60     53.18 o 
  10   5  12        6.20        6.92     25.80 o 
  11   5  12        5.87       -9.87     18.36 o 
  12   5  12        1.98      -17.91     17.91 o 
   0   6  12        3.27       10.27     11.59 o 
   1   6  12        3.65       -5.40      7.70 o 
   2   6  12       21.45        9.15      8.82 o 
   3   6  12      470.04      460.15     23.64 o 
   4   6  12     1577.52     1402.12     40.92 o 
   5   6  12      840.05      875.71     31.92 o 
   6   6  12      457.11      439.71     24.57 o 
   7   6  12       16.81        4.69      7.60 o 
   8   6  12      232.56      235.16     21.95 o 
   9   6  12        3.34        6.35     10.50 o 
  10   6  12       91.55       45.50     41.99 o 
  11   6  12       15.71       22.25     22.40 o 
  12   6  12        0.00      -12.29     21.55 o 
   1   7  12       96.02       78.96     16.44 o 
   2   7  12       14.11       10.22      9.25 o 
   3   7  12     1115.69     1152.95     47.51 o 
   4   7  12       88.06       94.35     12.29 o 
   5   7  12      887.03      876.09     29.05 o 
   6   7  12      393.29      434.52     22.14 o 
   7   7  12       29.09       14.04     10.17 o 
   8   7  12      189.92      218.30     18.35 o 
   9   7  12       25.68       60.79     13.17 o 
  10   7  12      129.86      140.14     20.59 o 
  11   7  12       20.38      -20.23     20.23 o 
  12   7  12        5.14       18.67     19.10 o 
   0   8  12      272.00      322.06     41.63 o 
   1   8  12       68.38       43.03     15.27 o 
   2   8  12      294.39      246.78     20.58 o 
   3   8  12       27.20       15.48      8.56 o 
   4   8  12      154.26      155.51     20.47 o 
   5   8  12       25.58       23.02     11.54 o 
   6   8  12       17.09       14.79     12.65 o 
   7   8  12       15.91        2.44      9.14 o 
   8   8  12        9.46        4.18     11.18 o 
   9   8  12        2.57       -8.85     10.82 o 
  10   8  12        2.60       -4.50     11.46 o 
  11   8  12       74.11       54.79     18.96 o 
   1   9  12      178.86      157.82     17.05 o 
   2   9  12        0.29        8.43      9.72 o 
   3   9  12       14.69       12.13      8.85 o 
   4   9  12        1.43        0.11      7.94 o 
   5   9  12        2.83        6.36     10.92 o 
   6   9  12        3.63        1.01      9.28 o 
   7   9  12      220.53      269.20     23.42 o 
   8   9  12       53.81       50.51     16.05 o 
   9   9  12        0.87       -0.25     10.83 o 
  10   9  12        5.65       18.43     12.97 o 
   0  10  12       83.60       72.03     20.71 o 
   1  10  12      220.95      267.53     34.25 o 
   2  10  12        1.54        4.02     11.62 o 
   3  10  12      149.40      155.38     16.04 o 
   4  10  12       58.07       47.40     13.82 o 
   5  10  12       21.34        5.69      8.16 o 
   6  10  12        8.70        9.64      8.39 o 
   7  10  12       17.37        9.73      9.39 o 
   8  10  12       17.63        4.79     11.58 o 
   9  10  12       34.37       14.24     14.06 o 
  10  10  12       16.21       30.32     16.97 o 
   1  11  12       30.17       -2.13     13.82 o 
   2  11  12        4.72       17.57     10.32 o 
   3  11  12      120.29      101.57     13.45 o 
   4  11  12      135.93      136.56     14.74 o 
   5  11  12       42.18       33.49     10.84 o 
   6  11  12        1.79       -1.11     10.91 o 
   7  11  12       39.38       77.93     14.90 o 
   8  11  12        8.69       -1.86     12.01 o 
   9  11  12       27.64       36.31     15.12 o 
   0  12  12        2.70       29.11     17.62 o 
   1  12  12      115.99      137.23     20.02 o 
   2  12  12       11.41        5.91     10.18 o 
   3  12  12      108.43      108.17     14.76 o 
   4  12  12       20.11       24.12     10.91 o 
   5  12  12        9.62        8.12     11.83 o 
   6  12  12      135.38      148.47     18.79 o 
   7  12  12        1.30      -11.47     11.47 o 
   1  13  12       37.36       27.05     13.70 o 
   2  13  12       20.01       33.68     12.76 o 
   3  13  12      152.93      150.65     16.78 o 
   4  13  12        0.08        6.47     10.90 o 
   5  13  12        7.44       -8.65     11.71 o 
   6  13  12        8.96       31.72     13.90 o 
   0  14  12       88.55      157.63     31.97 o 
   1  14  12      129.21      131.10     22.93 o 
   2  14  12       13.89        7.18     11.72 o 
   3  14  12      110.87       92.79     15.32 o 
   4  14  12       19.39       21.06     13.75 o 
   1   1  13      211.16      208.38     15.40 o 
   2   1  13      146.53      122.78     12.25 o 
   3   1  13        7.21       10.89      7.22 o 
   4   1  13      352.43      334.08     15.83 o 
   5   1  13        2.04       -1.02      6.61 o 
   6   1  13      310.90      325.56     18.46 o 
   7   1  13      243.88      211.04     26.84 o 
   8   1  13      167.92      172.56     29.07 o 
   9   1  13       11.49       11.47     11.78 o 
  10   1  13      506.44      539.50     31.17 o 
  11   1  13        0.10       -1.46     13.06 o 
  12   1  13        8.68       24.02     19.38 o 
  13   1  13       40.94      -13.75     28.43 o 
   0   2  13     3296.88     3352.69     79.21 o 
   1   2  13      105.17      122.41     13.26 o 
   2   2  13        8.93        8.14      7.61 o 
   3   2  13       25.92       27.40      8.64 o 
   4   2  13     2217.74     2198.83     46.48 o 
   5   2  13        0.93       22.05      9.95 o 
   6   2  13      389.01      398.24     21.15 o 
   7   2  13        1.62       16.24     11.19 o 
   8   2  13       48.92       60.76     16.69 o 
   9   2  13      401.70      318.10     28.63 o 
  10   2  13      171.32      203.89     26.63 o 
  11   2  13       14.10      -11.89     19.75 o 
  12   2  13       33.06       37.23     24.00 o 
  13   2  13       18.90       11.94     23.01 o 
   1   3  13      183.34      192.26     14.40 o 
   2   3  13      837.55      848.60     29.74 o 
   3   3  13       17.57       20.03      9.44 o 
   4   3  13     2248.23     2172.73     51.61 o 
   5   3  13       28.78       39.89     13.16 o 
   6   3  13      266.93      282.98     19.98 o 
   7   3  13      570.39      586.77     27.23 o 
   8   3  13       26.61       41.99     13.84 o 
   9   3  13        0.67      -10.83     14.72 o 
  10   3  13       78.83       49.31     27.24 o 
  11   3  13       29.77       24.78     21.12 o 
  12   3  13       61.47      102.14     29.32 o 
   0   4  13       85.55       93.58     23.35 o 
   1   4  13        9.00        3.48      7.10 o 
   2   4  13      224.50      199.00     14.36 o 
   3   4  13      625.51      582.23     20.07 o 
   4   4  13      471.97      454.76     23.51 o 
   5   4  13       11.97        1.36      8.91 o 
   6   4  13      203.53      216.01     22.16 o 
   7   4  13      634.02      656.70     38.12 o 
   8   4  13      522.31      527.62     27.91 o 
   9   4  13      229.55      283.27     27.70 o 
  10   4  13       21.93       33.75     17.22 o 
  11   4  13       31.50        6.34     22.56 o 
  12   4  13       28.82       18.06     17.87 o 
   1   5  13      681.17      717.01     26.54 o 
   2   5  13      448.15      478.94     20.88 o 
   3   5  13       17.07       -6.23      6.60 o 
   4   5  13      302.94      309.28     17.53 o 
   5   5  13      423.80      397.72     27.71 o 
   6   5  13       34.90       17.66     10.26 o 
   7   5  13        7.89       16.42     12.36 o 
   8   5  13       75.45       56.99     14.37 o 
   9   5  13       17.25        4.76     15.81 o 
  10   5  13       72.21       62.85     24.93 o 
  11   5  13       18.96       16.94     22.56 o 
  12   5  13        0.08      -20.44     20.44 o 
   0   6  13      681.81      663.30     38.57 o 
   1   6  13       57.18       38.73     11.13 o 
   2   6  13     2134.74     2148.41     46.77 o 
   3   6  13       49.55       68.50     10.88 o 
   4   6  13     1095.01     1109.09     53.31 o 
   5   6  13      433.75      471.90     22.19 o 
   6   6  13      154.10      116.67     20.14 o 
   7   6  13        1.92        4.44     11.90 o 
   8   6  13      850.73      851.82     41.07 o 
   9   6  13       90.50      149.74     22.44 o 
  10   6  13       33.10       23.92     20.24 o 
  11   6  13      157.45      121.37     30.32 o 
  12   6  13      279.82      320.07     63.79 o 
   1   7  13       65.88       81.32     13.58 o 
   2   7  13      334.34      306.90     20.89 o 
   3   7  13       13.04       16.43      8.50 o 
   4   7  13        3.01        1.20      7.72 o 
   5   7  13       50.99       30.34     10.57 o 
   6   7  13       23.27       20.79      9.52 o 
   7   7  13       81.01       68.69     13.02 o 
   8   7  13      111.73      111.33     20.12 o 
   9   7  13      106.38      160.89     40.81 o 
  10   7  13        6.50      -12.58     22.61 o 
  11   7  13       22.61       33.12     24.08 o 
   0   8  13      319.57      228.22     34.47 o 
   1   8  13      125.59      127.12     15.90 o 
   2   8  13      243.06      255.62     20.82 o 
   3   8  13       23.42       18.74      8.73 o 
   4   8  13      305.16      336.40     20.33 o 
   5   8  13      196.26      176.09     24.10 o 
   6   8  13      459.80      474.40     27.29 o 
   7   8  13       38.58       41.92     12.57 o 
   8   8  13        3.68        0.55     11.23 o 
   9   8  13       14.43       34.28     16.21 o 
  10   8  13       43.00       38.38     24.28 o 
  11   8  13       10.74       16.17     35.19 o 
   1   9  13      152.52      185.80     29.41 o 
   2   9  13      257.22      282.41     27.12 o 
   3   9  13        0.26       -7.39      8.20 o 
   4   9  13      223.45      258.64     19.51 o 
   5   9  13      129.62      132.35     15.61 o 
   6   9  13       93.52      102.20     15.52 o 
   7   9  13       35.13       25.47     16.63 o 
   8   9  13        0.51        1.84     13.65 o 
   9   9  13      164.80      183.58     20.37 o 
  10   9  13       19.46       37.31     21.38 o 
   0  10  13     2483.14     2502.93     91.95 o 
   1  10  13      173.35      102.39     16.61 o 
   2  10  13        0.03        4.27     10.33 o 
   3  10  13        6.68        2.30      9.36 o 
   4  10  13      325.58      334.47     22.30 o 
   5  10  13       32.68       25.45     12.45 o 
   6  10  13      319.97      316.88     24.38 o 
   7  10  13       17.70       21.22     11.54 o 
   8  10  13      135.44      159.71     22.16 o 
   9  10  13       89.57       76.82     22.51 o 
   1  11  13      157.26      154.18     20.58 o 
   2  11  13       59.98       81.17     15.97 o 
   3  11  13       19.97       14.13     10.30 o 
   4  11  13       84.78      117.87     15.99 o 
   5  11  13       46.84       36.97     12.42 o 
   6  11  13      101.33       75.33     17.54 o 
   7  11  13       10.71       18.41     14.26 o 
   8  11  13       35.05       53.34     17.29 o 
   0  12  13        1.39       10.74     15.82 o 
   1  12  13        4.29       24.27     13.03 o 
   2  12  13        2.30        6.80     11.16 o 
   3  12  13       13.52        8.29     11.02 o 
   4  12  13       59.29       67.95     14.58 o 
   5  12  13       26.89       47.46     15.94 o 
   6  12  13       17.03       12.00     13.48 o 
   7  12  13       10.92       21.05     15.49 o 
   1  13  13       10.96       13.19     14.24 o 
   2  13  13        1.10        4.34     13.11 o 
   3  13  13       14.55       -0.51     11.84 o 
   4  13  13       57.87       49.63     14.08 o 
   5  13  13       10.57       11.56     13.03 o 
   0  14  13      206.80      247.98     38.04 o 
   1  14  13       68.97       95.07     19.23 o 
   2  14  13        1.52        7.20     12.91 o 
   0   0  14      972.88      793.19     62.31 o 
   1   0  14      526.88      527.30     49.76 o 
   2   0  14     1045.64     1143.14     48.97 o 
   3   0  14       91.42      112.71     21.21 o 
   4   0  14      792.44      770.59    141.83 o 
   5   0  14      151.81      158.53     21.32 o 
   6   0  14      751.48      748.85     78.63 o 
   7   0  14      123.84      104.36     46.76 o 
   8   0  14      265.80      194.48     28.54 o 
   9   0  14       42.30       52.85     38.60 o 
  10   0  14      104.64       52.07     21.78 o 
  11   0  14       73.58       51.59     35.41 o 
  12   0  14       91.72      123.68     44.97 o 
   1   1  14      255.09      242.33     17.13 o 
   2   1  14      146.11      165.08     22.00 o 
   3   1  14      524.23      493.20     22.01 o 
   4   1  14      171.89      176.95     14.78 o 
   5   1  14       38.49       42.21     10.26 o 
   6   1  14      450.74      463.21     19.99 o 
   7   1  14      555.97      601.95     29.35 o 
   8   1  14        0.00        8.42     11.40 o 
   9   1  14       26.08       19.79     13.42 o 
  10   1  14       27.89       28.14     15.20 o 
  11   1  14       11.75       43.54     16.48 o 
  12   1  14       16.85      -10.50     16.51 o 
   0   2  14      668.70      621.78     47.72 o 
   1   2  14      283.62      247.01     19.50 o 
   2   2  14      112.69      120.32     15.46 o 
   3   2  14      389.76      383.39     19.61 o 
   4   2  14      152.51      134.75     13.79 o 
   5   2  14      115.63      131.18     23.77 o 
   6   2  14       20.35       15.38     10.43 o 
   7   2  14        0.28       -1.10      9.34 o 
   8   2  14      300.11      293.45     23.34 o 
   9   2  14      511.57      503.08     34.52 o 
  10   2  14      100.93       92.40     20.66 o 
  11   2  14        0.02       12.46     14.22 o 
  12   2  14       90.30      119.88     24.59 o 
   1   3  14      869.25      865.57     27.55 o 
   2   3  14        1.27        3.07      7.11 o 
   3   3  14       16.08       13.91      8.89 o 
   4   3  14      114.69      134.16     13.45 o 
   5   3  14      937.06      872.82     37.97 o 
   6   3  14      419.35      434.23     28.49 o 
   7   3  14      851.91      902.89     39.96 o 
   8   3  14      190.89      217.52     24.30 o 
   9   3  14       43.02        1.30     16.64 o 
  10   3  14        7.83        4.56     13.53 o 
  11   3  14       76.63       62.84     21.01 o 
  12   3  14       26.83       24.17     19.63 o 
   0   4  14        1.97       -0.87      9.41 o 
   1   4  14      836.18      828.34     27.61 o 
   2   4  14       24.42       23.23     10.27 o 
   3   4  14      107.04      112.05     15.43 o 
   4   4  14       27.59       40.30     11.19 o 
   5   4  14      839.73      879.91     32.50 o 
   6   4  14       34.28       38.75     14.94 o 
   7   4  14        1.53       22.33     12.84 o 
   8   4  14       28.88        9.66     13.15 o 
   9   4  14      263.48      239.03     29.41 o 
  10   4  14       53.10       53.12     30.03 o 
  11   4  14        0.42       -9.71     19.89 o 
  12   4  14       21.15       29.74     25.49 o 
   1   5  14      583.95      609.93     23.80 o 
   2   5  14     1846.84     1873.07     95.30 o 
   3   5  14     1102.90     1049.35     41.90 o 
   4   5  14      857.05      816.09     38.22 o 
   5   5  14      176.23      221.84     37.93 o 
   6   5  14       94.12       56.54     12.87 o 
   7   5  14       44.17       74.30     16.68 o 
   8   5  14       20.28        3.10     21.55 o 
   9   5  14      391.70      376.99     39.52 o 
  10   5  14        2.39       36.01     22.53 o 
  11   5  14        3.62        4.57     21.30 o 
   0   6  14       80.27       80.86     22.53 o 
   1   6  14       53.74       64.47     12.18 o 
   2   6  14       18.76       -3.54      7.44 o 
   3   6  14      294.21      289.82     17.95 o 
   4   6  14        0.20        3.40      8.96 o 
   5   6  14      328.27      343.57     27.77 o 
   6   6  14       20.50       35.75     14.21 o 
   7   6  14      391.39      417.64     44.50 o 
   8   6  14       27.60       30.27     15.38 o 
   9   6  14       24.74        9.74     17.22 o 
  10   6  14       16.23       -0.88     29.14 o 
  11   6  14        2.38        0.79     32.68 o 
   1   7  14      154.01      174.79     17.66 o 
   2   7  14        0.41       -8.06      8.06 o 
   3   7  14       67.85       53.00     16.30 o 
   4   7  14      129.07      149.12     20.61 o 
   5   7  14      541.20      577.68     25.60 o 
   6   7  14      293.44      253.12     25.82 o 
   7   7  14      367.74      373.38     30.12 o 
   8   7  14      500.04      583.62     42.91 o 
   9   7  14      334.64      412.01     40.28 o 
  10   7  14       10.36       -6.39     27.13 o 
  11   7  14        1.06       51.95     36.12 o 
   0   8  14       63.68       71.35     18.76 o 
   1   8  14      207.92      226.22     20.10 o 
   2   8  14        0.29      -10.11     10.11 o 
   3   8  14       91.94      103.21     16.58 o 
   4   8  14      346.01      356.26     21.34 o 
   5   8  14      298.84      268.75     27.21 o 
   6   8  14       20.23        7.85     10.03 o 
   7   8  14       28.10       30.21     13.88 o 
   8   8  14       19.49       15.55     18.26 o 
   9   8  14       42.68       59.01     22.38 o 
  10   8  14       75.03       84.28     39.86 o 
   1   9  14        4.83        6.55     10.57 o 
   2   9  14        9.47        5.93     10.27 o 
   3   9  14        5.43        7.05      9.19 o 
   4   9  14       30.73       14.65     10.05 o 
   5   9  14        2.90        2.43      9.42 o 
   6   9  14       49.01       46.00     12.52 o 
   7   9  14      142.61      134.09     19.30 o 
   8   9  14       26.94       38.42     16.31 o 
   9   9  14        1.15        3.28     23.79 o 
   0  10  14      222.40      201.95     57.60 o 
   1  10  14      598.82      563.43     31.19 o 
   2  10  14      201.62      208.60     21.21 o 
   3  10  14       81.48       66.12     13.31 o 
   4  10  14        3.10        9.26     11.05 o 
   5  10  14        0.52        9.27     10.89 o 
   6  10  14      110.59      127.26     17.04 o 
   7  10  14       12.80        2.70     11.80 o 
   8  10  14       34.34       27.60     13.45 o 
   1  11  14       72.03       67.53     16.00 o 
   2  11  14       27.21       16.06     12.78 o 
   3  11  14      346.10      407.20     28.23 o 
   4  11  14       28.46       34.09     11.89 o 
   5  11  14        0.11       -0.60     10.61 o 
   6  11  14       34.86       34.22     14.90 o 
   7  11  14       80.32       92.21     18.94 o 
   0  12  14       36.58       54.57     21.40 o 
   1  12  14        2.64        9.92     13.11 o 
   2  12  14      289.91      276.48     25.72 o 
   3  12  14       39.56       56.74     13.66 o 
   4  12  14       15.84       20.15     12.51 o 
   5  12  14      175.92      190.54     20.36 o 
   6  12  14       48.54       58.50     22.59 o 
   1  13  14       24.55       71.91     17.21 o 
   2  13  14       38.53       34.31     13.96 o 
   3  13  14       13.59       -7.94     11.20 o 
   4  13  14       12.93       -4.99     12.42 o 
   1   1  15      526.64      518.20     23.67 o 
   2   1  15        5.01        5.35     10.47 o 
   3   1  15      723.68      682.01     27.29 o 
   4   1  15        9.32        1.73     11.79 o 
   5   1  15     1244.48     1302.99     40.63 o 
   6   1  15        2.52        4.92     10.38 o 
   7   1  15        5.38       -7.58     10.88 o 
   8   1  15       11.98       10.27     12.02 o 
   9   1  15      413.32      438.82     29.07 o 
  10   1  15        0.37       -4.96     13.31 o 
  11   1  15       47.32       46.86     16.97 o 
  12   1  15        6.06        9.97     19.79 o 
   0   2  15     1109.10     1154.49     55.63 o 
   1   2  15       53.45       31.33     11.71 o 
   2   2  15      747.13      660.79     51.40 o 
   3   2  15      699.44      679.21     30.19 o 
   4   2  15      332.45      333.94     19.56 o 
   5   2  15        4.95        8.58     10.12 o 
   6   2  15      134.34      143.71     17.49 o 
   7   2  15        5.21        6.55     13.80 o 
   8   2  15      383.23      376.14     31.63 o 
   9   2  15      165.70      186.82     19.40 o 
  10   2  15       15.49       40.88     15.51 o 
  11   2  15        5.12       19.35     16.59 o 
  12   2  15        7.69       29.34     19.72 o 
   1   3  15      668.98      720.45     31.83 o 
   2   3  15       38.92       22.57      9.85 o 
   3   3  15      985.94     1029.03     35.14 o 
   4   3  15       88.80       99.54     13.43 o 
   5   3  15       74.32       54.04     13.07 o 
   6   3  15        4.32       15.00     15.14 o 
   7   3  15      598.06      662.24     36.22 o 
   8   3  15       93.70       93.42     24.64 o 
   9   3  15       27.85       51.82     22.62 o 
  10   3  15        8.26       22.04     15.04 o 
  11   3  15       59.27       80.44     22.15 o 
  12   3  15        3.26      -10.59     15.28 o 
   0   4  15      257.12      217.32     27.85 o 
   1   4  15     2124.95     2155.05     79.53 o 
   2   4  15       54.80       58.02     11.55 o 
   3   4  15      733.24      760.37     31.17 o 
   4   4  15       59.69       30.97     16.96 o 
   5   4  15      111.80      127.92     16.34 o 
   6   4  15        7.05        3.72     12.77 o 
   7   4  15      121.65      119.42     25.59 o 
   8   4  15        3.54        6.80     18.67 o 
   9   4  15      240.00      198.92     32.04 o 
  10   4  15        0.05      -17.51     17.96 o 
  11   4  15        3.97      -17.01     21.20 o 
   1   5  15       60.56       63.72     11.52 o 
   2   5  15        0.70        7.70      9.96 o 
   3   5  15        4.31       -7.45     10.47 o 
   4   5  15       61.96       53.03     14.88 o 
   5   5  15       12.36        8.08      9.99 o 
   6   5  15       47.30       31.05     14.24 o 
   7   5  15       66.80       41.60     17.51 o 
   8   5  15        1.81       14.35     14.20 o 
   9   5  15      107.60      107.58     26.84 o 
  10   5  15       16.00       17.35     30.62 o 
  11   5  15        4.53       27.91     33.66 o 
   0   6  15      319.97      350.16     26.00 o 
   1   6  15      661.99      726.54     26.97 o 
   2   6  15       39.47       35.80     11.90 o 
   3   6  15      556.70      593.14     34.24 o 
   4   6  15        8.79       32.23     13.92 o 
   5   6  15       12.58        8.20     12.81 o 
   6   6  15      476.80      541.08     56.77 o 
   7   6  15       38.22       62.24     17.06 o 
   8   6  15       18.36       21.57     16.40 o 
   9   6  15        0.26        6.04     24.08 o 
  10   6  15      103.12       50.42     36.51 o 
  11   6  15      168.25      214.37     54.11 o 
   1   7  15       76.52       63.76     14.13 o 
   2   7  15        6.19        7.35     10.70 o 
   3   7  15      163.11      181.32     18.76 o 
   4   7  15        8.32       -4.06     11.60 o 
   5   7  15        0.10      -11.28     11.28 o 
   6   7  15       40.78       23.50     15.25 o 
   7   7  15      100.48       92.82     20.38 o 
   8   7  15       41.14       61.07     18.17 o 
   9   7  15       96.97      159.40     29.73 o 
  10   7  15        8.30       -2.16     27.28 o 
   0   8  15        5.58       -5.49     12.36 o 
   1   8  15      188.97      237.79     23.27 o 
   2   8  15       30.14       11.31     10.65 o 
   3   8  15       31.54       31.63     10.47 o 
   4   8  15      407.24      390.71     26.09 o 
   5   8  15       34.75       16.55     14.21 o 
   6   8  15       20.76        8.21     13.34 o 
   7   8  15      173.82      164.14     36.38 o 
   8   8  15        3.44       -0.66     17.97 o 
   9   8  15        0.76       -3.38     24.18 o 
   1   9  15        0.56        7.89     11.12 o 
   2   9  15        2.66       20.78     11.67 o 
   3   9  15       82.95      108.35     18.63 o 
   4   9  15       11.79       14.82     10.27 o 
   5   9  15       99.50       51.39     12.58 o 
   6   9  15       17.32       18.79     12.92 o 
   7   9  15        9.07       25.11     16.88 o 
   8   9  15        0.82      -15.27     15.27 o 
   9   9  15       70.26       50.69     25.06 o 
   0  10  15       82.68       74.20     23.02 o 
   1  10  15      103.12      127.85     20.30 o 
   2  10  15      180.40      179.72     20.87 o 
   3  10  15       56.59       63.98     13.57 o 
   4  10  15       63.00       50.94     12.75 o 
   5  10  15        4.94       -7.20     10.09 o 
   6  10  15       50.17       32.87     12.89 o 
   7  10  15        2.49       22.06     16.62 o 
   8  10  15       11.02       36.80     18.98 o 
   1  11  15      113.82       99.11     18.00 o 
   2  11  15       42.35       12.51     12.46 o 
   3  11  15      125.87      121.04     16.67 o 
   4  11  15       81.50       79.90     16.12 o 
   5  11  15      192.58      233.02     21.71 o 
   6  11  15        8.85       11.02     13.79 o 
   0  12  15       71.81       70.75     23.82 o 
   1  12  15       72.91      104.58     18.88 o 
   2  12  15       37.50       54.31     15.75 o 
   3  12  15        0.00        8.29     11.47 o 
   4  12  15      151.72      189.15     20.78 o 
   5  12  15        7.23       -2.34     12.20 o 
   1  13  15        4.12        2.96     13.72 o 
   2  13  15        1.66        3.62     13.39 o 
   0   0  16      118.70      160.80     37.99 o 
   1   0  16       48.63       64.57     19.97 o 
   2   0  16      638.95      767.53     46.22 o 
   3   0  16       25.36       15.42     15.67 o 
   4   0  16      603.38      664.17     43.67 o 
   5   0  16       73.47       65.38     20.21 o 
   6   0  16       12.68        2.46     23.15 o 
   7   0  16       13.57      -23.39     23.39 o 
   8   0  16      154.63      142.19     68.09 o 
   9   0  16      172.40      147.55     29.19 o 
  10   0  16        0.58       16.53     20.42 o 
  11   0  16      302.36      299.93     41.06 o 
   1   1  16      175.80      201.88     17.73 o 
   2   1  16       15.35       17.95     11.59 o 
   3   1  16      117.58      134.41     17.31 o 
   4   1  16        7.90        3.85     10.13 o 
   5   1  16      183.98      101.34     18.51 o 
   6   1  16       13.16        3.51     18.61 o 
   7   1  16        6.11       -6.71     13.37 o 
   8   1  16       34.95       21.26     20.55 o 
   9   1  16      146.14      148.86     24.63 o 
  10   1  16        8.03       -0.83     14.28 o 
  11   1  16        0.38      -18.78     18.78 o 
   0   2  16     1162.79     1292.78     60.66 o 
   1   2  16       42.87       53.39     12.16 o 
   2   2  16      221.17      278.23     23.09 o 
   3   2  16       21.87        9.32      9.27 o 
   4   2  16      150.76      174.27     18.60 o 
   5   2  16      140.06      144.01     54.59 o 
   6   2  16       28.04       33.40     12.76 o 
   7   2  16      225.59      193.37     30.75 o 
   8   2  16       48.10       41.50     17.48 o 
   9   2  16      102.35      129.87     20.27 o 
  10   2  16        7.00      -12.73     14.63 o 
  11   2  16       23.04       11.13     14.34 o 
   1   3  16      151.17      150.44     18.13 o 
   2   3  16       83.72       81.36     13.61 o 
   3   3  16      481.32      447.28     35.21 o 
   4   3  16       16.95       26.07     11.42 o 
   5   3  16      385.61      407.86     25.74 o 
   6   3  16       23.73       26.10     16.48 o 
   7   3  16      121.95      148.04     22.90 o 
   8   3  16       43.48       44.40     27.90 o 
   9   3  16       92.86       91.59     23.87 o 
  10   3  16       71.31       71.76     21.41 o 
  11   3  16      165.27      138.04     31.87 o 
   0   4  16        7.79       14.10     16.16 o 
   1   4  16       26.76       12.39     11.54 o 
   2   4  16        1.51        2.76     10.30 o 
   3   4  16      668.41      652.15     31.40 o 
   4   4  16      693.62      726.61     28.79 o 
   5   4  16      189.44      190.73     26.32 o 
   6   4  16        5.24        5.05     12.78 o 
   7   4  16      241.78      219.17     30.83 o 
   8   4  16       48.84       40.16     20.94 o 
   9   4  16      156.97      160.48     39.86 o 
  10   4  16      189.43      243.87     54.70 o 
  11   4  16       51.54       48.41     36.81 o 
   1   5  16      196.13      168.68     18.57 o 
   2   5  16       41.47       38.93     11.12 o 
   3   5  16      473.81      444.76     42.08 o 
   4   5  16       15.34       -0.71     12.29 o 
   5   5  16       40.96       53.01     13.61 o 
   6   5  16      201.63      249.29     26.62 o 
   7   5  16      124.60       97.84     32.50 o 
   8   5  16      353.93      381.40     64.23 o 
   9   5  16        1.12       -7.17     21.18 o 
  10   5  16      270.40      226.65     50.72 o 
   0   6  16       68.11       79.39     21.43 o 
   1   6  16      122.00      119.98     14.85 o 
   2   6  16        4.43        8.85     12.67 o 
   3   6  16        0.69       -1.27     11.51 o 
   4   6  16        0.14        5.09     12.34 o 
   5   6  16       25.91       28.24     14.93 o 
   6   6  16        1.18       13.96     13.65 o 
   7   6  16        0.27       -6.52     12.56 o 
   8   6  16       37.27       47.14     20.12 o 
   9   6  16       54.77       61.37     26.16 o 
  10   6  16        4.61      -24.52     24.52 o 
   1   7  16       73.67       46.91     15.26 o 
   2   7  16        7.18       15.80     13.11 o 
   3   7  16      144.34      168.97     22.75 o 
   4   7  16       95.37      109.86     19.79 o 
   5   7  16       25.51       28.92     15.38 o 
   6   7  16      164.29      180.76     38.87 o 
   7   7  16      979.55     1113.50     78.99 o 
   8   7  16      141.48      174.27     25.78 o 
   9   7  16        0.61       22.70     28.55 o 
   0   8  16      644.76      618.35     46.98 o 
   1   8  16      153.05      187.89     23.08 o 
   2   8  16       42.76       40.09     15.47 o 
   3   8  16      245.47      222.36     42.30 o 
   4   8  16        6.57       -3.14     13.34 o 
   5   8  16      249.16      302.15     29.80 o 
   6   8  16      573.16      645.48     40.25 o 
   7   8  16       45.15        6.31     15.48 o 
   8   8  16       17.59       51.97     22.95 o 
   9   8  16       16.55       17.16     21.87 o 
   1   9  16        2.00       -6.12     11.19 o 
   2   9  16        2.32       18.39     12.40 o 
   3   9  16        0.31       -0.79     10.19 o 
   4   9  16      148.30      193.85     25.80 o 
   5   9  16       50.38       51.52     18.18 o 
   6   9  16       12.36       16.89     15.96 o 
   7   9  16       67.99       53.70     19.19 o 
   8   9  16       48.07       82.99     45.70 o 
   0  10  16      294.84      372.73     39.51 o 
   1  10  16      175.01      188.48     21.83 o 
   2  10  16      237.01      255.83     24.49 o 
   3  10  16       14.41       10.15     17.34 o 
   4  10  16       25.00       34.08     12.63 o 
   5  10  16        0.89        9.51     12.62 o 
   6  10  16       22.93       41.90     17.94 o 
   7  10  16       21.31       12.85     19.91 o 
   1  11  16       95.24      130.09     20.49 o 
   2  11  16       50.27       65.16     16.27 o 
   3  11  16      161.59      182.66     19.58 o 
   4  11  16        0.41       11.53     12.31 o 
   5  11  16       14.15       34.50     13.63 o 
   0  12  16       14.48       16.73     20.21 o 
   1  12  16        0.14        3.13     14.20 o 
   2  12  16      161.57      156.26     24.11 o 
   3  12  16       17.99       25.07     13.03 o 
   1   1  17      158.54      187.42     19.93 o 
   2   1  17      702.07      727.91     29.84 o 
   3   1  17      679.49      669.45     33.98 o 
   4   1  17      655.71      697.85     32.74 o 
   5   1  17       46.23       26.45     14.92 o 
   6   1  17      116.59      103.31     30.64 o 
   7   1  17       22.97       13.40     19.32 o 
   8   1  17       95.09       88.67     47.18 o 
   9   1  17       80.09       46.11     19.78 o 
  10   1  17       48.93       50.90     21.30 o 
  11   1  17        1.92       -1.19     18.77 o 
   0   2  17        2.20       -5.52     15.91 o 
   1   2  17      202.70      203.63     18.44 o 
   2   2  17     1227.55     1135.27     65.26 o 
   3   2  17       87.06      104.76     14.46 o 
   4   2  17      125.21      121.00     21.10 o 
   5   2  17      119.27       84.13     18.72 o 
   6   2  17      430.50      442.18     44.09 o 
   7   2  17       32.49       86.64     25.52 o 
   8   2  17        4.17      -14.66     14.66 o 
   9   2  17        2.27       -6.14     16.00 o 
  10   2  17       13.77        2.49     18.01 o 
  11   2  17        0.39      -10.47     18.57 o 
   1   3  17       52.82       61.73     14.77 o 
   2   3  17       42.98       23.36     11.11 o 
   3   3  17      364.61      429.04     23.93 o 
   4   3  17       75.22       84.78     16.22 o 
   5   3  17       27.05       27.97     15.45 o 
   6   3  17      184.08      214.06     54.95 o 
   7   3  17      138.62      135.58     35.62 o 
   8   3  17      133.05      160.18     28.82 o 
   9   3  17       72.82       66.92     21.04 o 
  10   3  17        0.33       15.92     19.38 o 
   0   4  17     1154.30     1154.67     59.03 o 
   1   4  17      198.77      200.17     20.94 o 
   2   4  17      137.55      149.86     19.19 o 
   3   4  17      155.10      105.62     20.23 o 
   4   4  17        2.14        3.91     11.57 o 
   5   4  17      106.34       86.57     16.16 o 
   6   4  17       19.20        2.48     10.51 o 
   7   4  17        5.98        4.37     12.86 o 
   8   4  17       12.38       13.21     20.53 o 
   9   4  17        0.06       -9.90     16.48 o 
  10   4  17        6.10       16.61     18.19 o 
   1   5  17      137.37      141.24     19.06 o 
   2   5  17      134.26      142.18     21.64 o 
   3   5  17        7.13        4.70     13.02 o 
   4   5  17        0.19       -1.32     11.41 o 
   5   5  17      166.90      184.58     28.39 o 
   6   5  17       21.11       42.93     16.24 o 
   7   5  17      212.04      233.21     31.74 o 
   8   5  17      111.72       77.53     33.91 o 
   9   5  17        1.72       -2.29     21.04 o 
  10   5  17        5.33       -7.03     30.17 o 
   0   6  17      135.27      135.48     28.41 o 
   1   6  17      249.71      279.02     25.59 o 
   2   6  17       97.21       81.53     30.31 o 
   3   6  17      180.23      170.45     22.83 o 
   4   6  17       19.87       22.43     14.50 o 
   5   6  17       39.39       49.06     25.51 o 
   6   6  17        7.96       11.56     14.44 o 
   7   6  17        3.50       21.77     16.23 o 
   8   6  17       10.25       30.76     17.84 o 
   9   6  17       39.92       17.20     23.09 o 
   1   7  17       60.38       39.48     16.47 o 
   2   7  17       14.73       12.62     13.18 o 
   3   7  17        0.03       22.12     15.53 o 
   4   7  17       45.93       23.11     14.86 o 
   5   7  17      278.60      309.04     40.65 o 
   6   7  17      217.19      176.45     28.43 o 
   7   7  17       33.30       37.69     17.86 o 
   8   7  17        0.14       12.32     18.98 o 
   9   7  17       41.21      101.88     40.15 o 
   0   8  17      611.37      584.56     46.59 o 
   1   8  17       41.64       30.39     15.49 o 
   2   8  17       24.22       28.81     15.57 o 
   3   8  17        4.62       -6.40     12.23 o 
   4   8  17        2.63        8.59     14.53 o 
   5   8  17      454.77      493.74     36.65 o 
   6   8  17      237.60      174.22     35.51 o 
   7   8  17       52.07       57.35     19.49 o 
   8   8  17       34.12       33.62     24.08 o 
   1   9  17       33.58       55.73     26.44 o 
   2   9  17       44.11       70.86     18.70 o 
   3   9  17       18.42        4.49     14.78 o 
   4   9  17       14.54       31.36     21.21 o 
   5   9  17       13.20       11.48     15.84 o 
   6   9  17       30.87       60.92     19.52 o 
   7   9  17       91.85       95.42     21.89 o 
   0  10  17        0.00       23.19     20.00 o 
   1  10  17        6.51       -7.18     12.80 o 
   2  10  17       27.42       28.02     15.64 o 
   3  10  17       26.56       18.50     16.30 o 
   4  10  17        4.17      -14.37     14.37 o 
   5  10  17        9.60       22.50     16.92 o 
   6  10  17        4.58       14.72     19.12 o 
   1  11  17       32.46       59.19     21.68 o 
   2  11  17       50.86       65.92     17.65 o 
   3  11  17       96.88       84.43     16.00 o 
   4  11  17       66.68       37.72     19.08 o 
   0  12  17       45.78      -16.70     18.90 o 
   0   0  18     3010.06     3104.59    150.87 o 
   1   0  18      527.46      597.45     39.59 o 
   2   0  18      249.23      281.34     34.68 o 
   3   0  18      410.10      481.54     41.61 o 
   4   0  18      159.37      203.54     60.96 o 
   5   0  18        0.92       -1.57     26.24 o 
   6   0  18      915.26      765.52     79.02 o 
   7   0  18       10.90       32.39     35.04 o 
   8   0  18        6.32       18.67     30.81 o 
   9   0  18       16.26       37.69     34.01 o 
  10   0  18      174.84      237.37     58.19 o 
   1   1  18       42.37       33.41     14.15 o 
   2   1  18      441.26      427.41     24.91 o 
   3   1  18        7.13        3.07     11.31 o 
   4   1  18      226.05      220.94     21.83 o 
   5   1  18        1.67       18.64     13.92 o 
   6   1  18        0.45       -0.44     32.85 o 
   7   1  18      127.41      167.40     33.22 o 
   8   1  18       10.25       15.47     38.60 o 
   9   1  18        0.73       -7.70     19.72 o 
  10   1  18       13.27       44.36     27.05 o 
   0   2  18      500.15      522.01     43.28 o 
   1   2  18     1697.03     1684.51     63.08 o 
   2   2  18       32.10       24.66     17.48 o 
   3   2  18      418.38      436.99     24.88 o 
   4   2  18       33.56        6.90     13.83 o 
   5   2  18        9.44       16.25     14.25 o 
   6   2  18      106.80      128.61     29.72 o 
   7   2  18       46.43       42.57     23.17 o 
   8   2  18        2.27       16.34     20.21 o 
   9   2  18       54.27       65.98     39.49 o 
  10   2  18       42.75       50.51     27.21 o 
   1   3  18       37.79       75.79     16.26 o 
   2   3  18       96.47       95.42     16.87 o 
   3   3  18        3.15       -2.70     10.12 o 
   4   3  18      131.68      120.80     18.51 o 
   5   3  18       57.56       27.17     17.91 o 
   6   3  18       54.98       58.14     18.85 o 
   7   3  18       49.67       41.49     22.64 o 
   8   3  18       14.87       14.89     21.43 o 
   9   3  18      339.95      302.55     51.37 o 
  10   3  18       73.87       71.36     23.58 o 
   0   4  18       92.06      148.50     29.44 o 
   1   4  18        3.75      -10.81     10.81 o 
   2   4  18      182.81      183.92     21.21 o 
   3   4  18      174.88      150.18     23.10 o 
   4   4  18        3.00       -2.67     11.64 o 
   5   4  18        0.04        9.51     12.39 o 
   6   4  18       64.59      100.73     17.56 o 
   7   4  18       36.70       17.12     22.49 o 
   8   4  18      325.47      316.47     39.15 o 
   9   4  18       95.69       82.09     22.86 o 
   1   5  18       53.06       42.42     20.63 o 
   2   5  18        7.06      -12.68     12.68 o 
   3   5  18       13.99       12.80     14.50 o 
   4   5  18        1.53       -8.03     17.44 o 
   5   5  18      178.54      205.89     27.38 o 
   6   5  18       62.79       79.70     21.29 o 
   7   5  18        1.32       12.44     14.49 o 
   8   5  18      113.34      142.74     25.88 o 
   9   5  18      251.88      292.46     33.93 o 
   0   6  18       27.62       14.10     19.37 o 
   1   6  18        8.62       23.57     13.50 o 
   2   6  18       27.94       28.16     14.97 o 
   3   6  18       62.86       29.86     22.23 o 
   4   6  18        1.56      -13.03     13.03 o 
   5   6  18        5.36       37.47     21.08 o 
   6   6  18       11.97       10.86     15.92 o 
   7   6  18        0.90       -8.46     15.57 o 
   8   6  18       13.47        8.41     21.64 o 
   1   7  18       52.19       27.56     16.34 o 
   2   7  18        1.29       19.60     15.49 o 
   3   7  18      100.16      107.73     26.55 o 
   4   7  18       40.11       55.66     17.35 o 
   5   7  18        6.62       -4.62     14.36 o 
   6   7  18       10.58        2.54     15.44 o 
   7   7  18       60.79       52.04     20.91 o 
   8   7  18       44.45       37.42     19.21 o 
   0   8  18        0.14       26.64     28.41 o 
   1   8  18       97.65       73.82     19.79 o 
   2   8  18      228.49      255.06     40.25 o 
   3   8  18        7.47       -2.65     16.00 o 
   4   8  18      104.06       83.50     20.32 o 
   5   8  18      262.68      276.66     30.92 o 
   6   8  18        2.30       -6.31     15.64 o 
   7   8  18       41.72       22.64     17.62 o 
   1   9  18       17.83       23.10     20.49 o 
   2   9  18        6.92       14.28     15.48 o 
   3   9  18      137.98      125.60     32.58 o 
   4   9  18        5.19        7.00     15.46 o 
   5   9  18       42.91       34.41     22.94 o 
   6   9  18      242.09      302.37     32.77 o 
   0  10  18       88.94       43.54     34.25 o 
   1  10  18      242.34      303.37     36.29 o 
   2  10  18       85.69       74.53     21.22 o 
   3  10  18      126.97      130.67     25.08 o 
   4  10  18       61.85       49.72     19.94 o 
   1  11  18      159.03      133.31     25.72 o 
   2  11  18       47.45       34.67     19.57 o 
   1   1  19        5.83        2.58     10.55 o 
   2   1  19       32.35       36.55     12.44 o 
   3   1  19      358.49      331.91     26.88 o 
   4   1  19        6.13       19.69     15.88 o 
   5   1  19       51.44       33.43     16.76 o 
   6   1  19       37.49       18.06     53.79 o 
   7   1  19      466.87      524.40     50.72 o 
   8   1  19       36.03       64.21     26.94 o 
   9   1  19       28.05       -3.02     23.62 o 
   0   2  19      196.37      101.21     44.45 o 
   1   2  19       39.69       69.72     16.16 o 
   2   2  19      164.22      233.85     21.06 o 
   3   2  19      176.55      163.41     22.06 o 
   4   2  19       18.34       21.43     15.98 o 
   5   2  19      145.05      155.28     42.02 o 
   6   2  19       77.85       39.28     24.20 o 
   7   2  19       16.13      -16.39     18.42 o 
   8   2  19       45.86       22.45     23.05 o 
   9   2  19       50.49       12.13     33.27 o 
   1   3  19       66.70       57.81     15.75 o 
   2   3  19        8.45       10.83     13.01 o 
   3   3  19        0.82       -9.83      9.83 o 
   4   3  19       12.59       29.22     14.50 o 
   5   3  19      116.89      153.24     28.76 o 
   6   3  19       71.49       72.99     20.14 o 
   7   3  19       16.61       33.77     27.20 o 
   8   3  19      141.36      135.61     36.51 o 
   9   3  19       50.24       28.36     25.97 o 
   0   4  19       11.09      -17.15     17.15 o 
   1   4  19      129.92      103.44     19.01 o 
   2   4  19        0.09        8.26     12.65 o 
   3   4  19        4.79       25.94     16.40 o 
   4   4  19       10.34       11.85     13.46 o 
   5   4  19       13.07        6.63     15.95 o 
   6   4  19       17.21        1.15     12.98 o 
   7   4  19        5.35        4.02     20.52 o 
   8   4  19        0.44        4.95     22.10 o 
   1   5  19       51.09       41.88     14.99 o 
   2   5  19       16.99        7.01     14.53 o 
   3   5  19      185.70      200.64     27.15 o 
   4   5  19        2.55        1.87     12.33 o 
   5   5  19      143.53      109.88     24.44 o 
   6   5  19       66.49       69.01     20.35 o 
   7   5  19        0.29        7.41     16.62 o 
   8   5  19        1.10       -2.83     23.63 o 
   0   6  19        0.82      -16.36     16.36 o 
   1   6  19      597.51      683.05     83.34 o 
   2   6  19      235.19      232.67     28.83 o 
   3   6  19        2.38       14.38     15.57 o 
   4   6  19       78.35       49.62     19.91 o 
   5   6  19       70.98      105.84     23.40 o 
   6   6  19      136.21      182.68     28.57 o 
   7   6  19       18.87        6.81     22.82 o 
   1   7  19        0.43      -12.17     14.64 o 
   2   7  19       18.92        9.98     15.83 o 
   3   7  19       17.36       28.53     16.30 o 
   4   7  19       10.71        3.34     27.26 o 
   5   7  19      140.17      199.27     35.45 o 
   6   7  19        6.57       21.89     21.29 o 
   7   7  19       38.83       24.13     18.63 o 
   0   8  19       99.40       36.71     30.81 o 
   1   8  19        4.90       10.91     17.28 o 
   2   8  19        0.06        4.88     23.28 o 
   3   8  19      148.22      129.46     38.39 o 
   4   8  19      157.28      164.96     39.73 o 
   5   8  19       39.68       51.69     25.32 o 
   6   8  19       10.89       15.02     18.11 o 
   1   9  19      256.01      276.39     33.02 o 
   2   9  19       14.74       61.10     25.43 o 
   3   9  19        0.14       27.29     22.62 o 
   4   9  19        0.52       13.84     17.26 o 
   0  10  19        0.26        4.67     33.27 o 
   1  10  19       27.46       20.00     22.74 o 
   2  10  19        0.00       -8.70     21.68 o 
   0   0  20     2631.81     2566.53     95.41 o 
   1   0  20       29.95       49.61     22.93 o 
   2   0  20        8.16        3.08     23.10 o 
   3   0  20       85.74       67.74     24.82 o 
   4   0  20      202.13      185.93     51.09 o 
   5   0  20      173.29      195.35     49.39 o 
   6   0  20      167.55      142.57     47.42 o 
   7   0  20      132.55       62.86     37.99 o 
   8   0  20       70.20       81.38     39.66 o 
   1   1  20      116.77       80.81     14.03 o 
   2   1  20        1.12      -15.38     15.38 o 
   3   1  20      142.81      142.73     20.92 o 
   4   1  20       48.26       52.91     19.23 o 
   5   1  20        0.08       11.57     21.05 o 
   6   1  20       36.72       40.63     25.87 o 
   7   1  20        0.23       -0.47     22.59 o 
   8   1  20        0.36        3.24     23.23 o 
   0   2  20      256.52      255.83     36.78 o 
   1   2  20       10.93       11.40     13.90 o 
   2   2  20      490.69      516.04     26.06 o 
   3   2  20       47.14       44.04     13.82 o 
   4   2  20       16.11       -8.07     15.44 o 
   5   2  20       79.85       97.60     22.64 o 
   6   2  20       47.82       44.41     24.79 o 
   7   2  20        0.64       -7.61     21.70 o 
   8   2  20        9.95       11.32     29.88 o 
   1   3  20       51.86       53.39     16.96 o 
   2   3  20        6.33       -7.21     12.57 o 
   3   3  20        5.06       18.03     14.09 o 
   4   3  20        0.01       -9.78     12.41 o 
   5   3  20       95.18      136.30     20.92 o 
   6   3  20       94.10      117.19     31.86 o 
   7   3  20       10.85       -3.16     23.19 o 
   8   3  20      162.28      197.21     39.44 o 
   0   4  20        0.55        5.69     20.34 o 
   1   4  20        5.66        2.99     13.62 o 
   2   4  20      131.89      126.40     23.67 o 
   3   4  20       30.24       11.63     17.72 o 
   4   4  20        9.31       17.98     14.46 o 
   5   4  20       13.09      -15.54     15.54 o 
   6   4  20       23.95       -3.24     14.77 o 
   7   4  20        7.02      -17.04     20.70 o 
   1   5  20      105.27      126.11     20.57 o 
   2   5  20       95.58       80.53     21.94 o 
   3   5  20       60.21       49.17     20.47 o 
   4   5  20       76.31       97.53     20.30 o 
   5   5  20       14.61        3.53     17.42 o 
   6   5  20        7.36       42.32     20.10 o 
   7   5  20       33.03       43.39     28.40 o 
   0   6  20       96.32      170.50     32.74 o 
   1   6  20       32.59       60.45     19.83 o 
   2   6  20       28.33       20.27     17.53 o 
   3   6  20       35.64       10.47     17.05 o 
   4   6  20       20.57        5.43     16.80 o 
   5   6  20       13.22        1.64     16.81 o 
   6   6  20       11.22       25.18     19.72 o 
   1   7  20        8.51       41.94     19.98 o 
   2   7  20       11.28       17.20     27.34 o 
   3   7  20       38.27       35.97     22.22 o 
   4   7  20      114.84      149.28     26.42 o 
   5   7  20        0.50       20.01     18.27 o 
   0   8  20       11.23       28.80     31.60 o 
   1   8  20       11.46        7.97     17.94 o 
   2   8  20      168.53      115.19     32.47 o 
   3   8  20        0.81       14.63     18.49 o 
   4   8  20        3.69        6.56     18.97 o 
   1   9  20        6.46       57.44     26.82 o 
   2   9  20       17.39       20.03     19.23 o 
   1   1  21       27.68       22.27     12.04 o 
   2   1  21       28.47       26.94     16.47 o 
   3   1  21       31.66       15.14     15.04 o 
   4   1  21       34.61       54.97     20.33 o 
   5   1  21        4.00      -10.36     21.17 o 
   6   1  21       64.57       85.50     29.19 o 
   7   1  21        8.77        1.20     25.03 o 
   0   2  21      422.02      511.84     78.61 o 
   1   2  21        1.91        9.19     15.25 o 
   2   2  21        5.00       21.21     11.37 o 
   3   2  21       14.40       36.56     15.19 o 
   4   2  21       48.41       58.16     20.73 o 
   5   2  21       11.18       35.23     23.80 o 
   6   2  21       17.84      -10.90     20.96 o 
   7   2  21        0.79       10.84     24.95 o 
   1   3  21       10.78       18.73     15.41 o 
   2   3  21       24.57       31.14     16.65 o 
   3   3  21        2.94      -11.27     13.63 o 
   4   3  21        1.59       -3.77     13.72 o 
   5   3  21       34.48        7.47     14.82 o 
   6   3  21      112.79       82.59     27.75 o 
   7   3  21      110.45      109.61     32.52 o 
   0   4  21      132.29      298.87     47.13 o 
   1   4  21       86.15       55.27     21.96 o 
   2   4  21       27.41       30.77     26.66 o 
   3   4  21      192.67      220.53     30.01 o 
   4   4  21       41.37       44.21     31.04 o 
   5   4  21       14.52       30.39     19.32 o 
   6   4  21        0.40      -11.28     21.89 o 
   1   5  21       29.06       32.03     18.49 o 
   2   5  21        3.01       -7.27     16.88 o 
   3   5  21        0.91       -6.83     16.17 o 
   4   5  21       34.18       -1.96     15.40 o 
   5   5  21       79.47       57.03     21.88 o 
   6   5  21       15.59       33.25     21.63 o 
   0   6  21      262.15      285.38     41.39 o 
   1   6  21       19.83       29.72     20.32 o 
   2   6  21       14.65       36.45     19.61 o 
   3   6  21       10.29       13.54     17.95 o 
   4   6  21       76.97       80.83     39.25 o 
   5   6  21       36.89       30.32     20.83 o 
   1   7  21       14.29       32.49     20.18 o 
   2   7  21        1.65        8.84     19.30 o 
   3   7  21        0.04       24.06     19.49 o 
   4   7  21       48.75       44.19     21.24 o 
   0   8  21       13.08      -24.03     28.36 o 
   1   8  21       92.82       71.90     43.05 o 
   2   8  21       95.16       38.53     39.95 o 
   0   0  22       37.97       98.89     45.26 o 
   1   0  22     3217.45     3098.96     93.44 o 
   2   0  22      106.93      110.15     32.93 o 
   3   0  22      189.67      174.91     43.10 o 
   4   0  22       50.99       -7.91     26.44 o 
   5   0  22        1.98       -2.11     29.44 o 
   6   0  22       26.37       19.12     34.99 o 
   1   1  22       78.18       31.95     14.52 o 
   2   1  22        2.45        0.88     13.41 o 
   3   1  22       54.60       57.82     18.60 o 
   4   1  22        4.28        5.55     17.64 o 
   5   1  22        0.36        9.05     24.57 o 
   6   1  22        2.71      -13.65     23.69 o 
   0   2  22       42.86       36.93     25.17 o 
   1   2  22        1.22       11.56     14.03 o 
   2   2  22        0.54       -4.54     12.85 o 
   3   2  22       36.95       45.06     17.56 o 
   4   2  22       70.79      103.46     21.23 o 
   5   2  22       74.61       97.15     30.51 o 
   6   2  22       60.69       23.79     27.35 o 
   1   3  22      240.52      239.50     26.96 o 
   2   3  22       50.40       45.92     20.71 o 
   3   3  22        1.78       -6.45     18.53 o 
   4   3  22        1.51       12.30     18.17 o 
   5   3  22      268.96      327.77     30.94 o 
   0   4  22       20.21       26.83     23.23 o 
   1   4  22       32.59       44.18     17.43 o 
   2   4  22        4.31        8.34     23.67 o 
   3   4  22        1.04       21.04     16.45 o 
   4   4  22        1.37       -5.00     19.30 o 
   5   4  22       81.98       78.39     38.54 o 
   1   5  22        0.49      -13.55     17.05 o 
   2   5  22        8.35       10.75     18.74 o 
   3   5  22       56.03       99.43     21.61 o 
   4   5  22        0.84       -1.55     18.73 o 
   0   6  22        1.73       56.71     35.29 o 
   1   6  22        0.38      -17.68     17.68 o 
   2   6  22       67.53       67.04     23.09 o 
   3   6  22        7.52       12.16     19.25 o 
   1   1  23        1.53       18.92     17.30 o 
   2   1  23       12.76       11.47     14.22 o 
   3   1  23       12.48       38.39     17.98 o 
   4   1  23       50.39       99.44     50.30 o 
   0   2  23       30.13       25.45     25.67 o 
   1   2  23       32.94       49.48     15.75 o 
   2   2  23       86.87       69.24     21.19 o 
   3   2  23        1.30       19.63     19.80 o 
   4   2  23       20.83       13.26     17.29 o 
   1   3  23       44.63       50.61     19.67 o 
   2   3  23       10.13       19.26     17.23 o 
   3   3  23       11.81       11.39     19.98 o 
   0   4  23       77.42       59.46     29.26 o 
   1   4  23       22.90       23.33     23.15 o 
   2   4  23       77.51      100.51     22.78 o 
   0   0  24      182.60      233.14     60.01 o 
   1   0  24      309.15      282.21     35.77 o 
                                                 
